# Supplementary material for: Feasibility of developing reliable gene expression modules from FFPE derived RNA profiled on Affymetrix arrays
Source: PLoS One. 2018 Aug 31;13(8):e0203346. doi: 10.1371/journal.pone.0203346 (PMC6118369; doi:10.1371/journal.pone.0203346)
Supplement: S1 Table — (XLS) [file pone.0203346.s016.xls]

## Sheet: S1 Table. Experimental design
Combination of Affymetrix's arrays and amplification-and-labeling kit used VS sample preservation method
	Preservation method
Combination of Affymetrix's arrays and amplification-and-labeling kit	Fresh-Frozen (FF)	FFPE
HG-U133plus2 with Affymetrix's 3'IVT kit (u133p2.3ivt array)	8 samples (u133p2.3ivt.ff)	8 samples (u133p2.3ivt.ffpe)
HG-U219 with Nugen's Ovation® FFPE WTA System and EncoreTM Biotin Module (u219.ovation array)	8 samples (u219.ovation.ff)	8 samples (u219.ovation.ffpe)
HG-U219 with Affymetrix's SensationPlusTM FFPE Amplification and 3'IVT Labeling Kit (u219.sensation array)	NA	8 samples (u219.sensation.ffpe)
Legend	# samples(data set abbreviation)
