# Supplementary material for: Feasibility of developing reliable gene expression modules from FFPE derived RNA profiled on Affymetrix arrays
Source: PLoS One. 2018 Aug 31;13(8):e0203346. doi: 10.1371/journal.pone.0203346 (PMC6118369; doi:10.1371/journal.pone.0203346)
Supplement: S2 Table — (XLS) [file pone.0203346.s017.xls]

## Sheet: S2 Table. Sample demography
sample.id	er_ihc_status	her2_ihc_status
s1	negative	negative
s2	negative	negative
s3	positive	negative
s4	positive	negative
s5	negative	positive
s6	negative	positive
s7	positive	positive
s8	positive	positive
