# Supplementary material for: Feasibility of developing reliable gene expression modules from FFPE derived RNA profiled on Affymetrix arrays
Source: PLoS One. 2018 Aug 31;13(8):e0203346. doi: 10.1371/journal.pone.0203346 (PMC6118369; doi:10.1371/journal.pone.0203346)
Supplement: S3 Table — (XLS) [file pone.0203346.s018.xls]

## Sheet: S3 Table. PVAC selected probe sets from u133p2.3ivt.ff
PVAC selected probe sets from the sample-matched dataset u133p2.3ivt.ff (i.e. Frozen samples profiled on HG-U133plus2 array using the Affymetrix's 3'IVT kit)
probeSet.id
1007_s_at
1053_at
117_at
121_at
1294_at
1405_i_at
1438_at
1552256_a_at
1552257_a_at
1552263_at
1552264_a_at
1552266_at
1552274_at
1552277_a_at
1552278_a_at
1552279_a_at
1552283_s_at
1552286_at
1552287_s_at
1552289_a_at
1552291_at
1552299_at
1552301_a_at
1552302_at
1552303_a_at
1552306_at
1552307_a_at
1552309_a_at
1552310_at
1552316_a_at
1552318_at
1552319_a_at
1552322_at
1552323_s_at
1552326_a_at
1552327_at
1552329_at
1552330_at
1552337_s_at
1552343_s_at
1552344_s_at
1552347_at
1552362_a_at
1552364_s_at
1552365_at
1552368_at
1552370_at
1552375_at
1552378_s_at
1552381_at
1552386_at
1552389_at
1552390_a_at
1552398_a_at
1552401_a_at
1552411_at
1552417_a_at
1552426_a_at
1552427_at
1552455_at
1552470_a_at
1552472_a_at
1552477_a_at
1552480_s_at
1552482_at
1552485_at
1552486_s_at
1552496_a_at
1552497_a_at
1552502_s_at
1552507_at
1552508_at
1552509_a_at
1552511_a_at
1552514_at
1552519_at
1552532_a_at
1552536_at
1552541_at
1552552_s_at
1552557_a_at
1552562_at
1552563_a_at
1552575_a_at
1552578_a_at
1552582_at
1552583_s_at
1552584_at
1552610_a_at
1552611_a_at
1552612_at
1552617_a_at
1552618_at
1552619_a_at
1552621_at
1552622_s_at
1552623_at
1552625_a_at
1552626_a_at
1552627_a_at
1552628_a_at
1552632_a_at
1552634_a_at
1552639_at
1552641_s_at
1552643_at
1552660_a_at
1552670_a_at
1552680_a_at
1552685_a_at
1552689_at
1552695_a_at
1552701_a_at
1552703_s_at
1552705_at
1552716_at
1552719_at
1552727_s_at
1552733_at
1552734_at
1552735_at
1552736_a_at
1552739_s_at
1552740_at
1552760_at
1552767_a_at
1552782_at
1552787_at
1552788_a_at
1552789_at
1552790_a_at
1552793_at
1552797_s_at
1552807_a_at
1552816_at
1552845_at
1552848_a_at
1552862_at
1552863_a_at
1552867_at
1552897_a_at
1552899_at
1552921_a_at
1552922_at
1552928_s_at
1552930_at
1552937_s_at
1552954_at
1552977_a_at
1552978_a_at
1552985_at
1552986_at
1553015_a_at
1553030_a_at
1553039_a_at
1553043_a_at
1553055_a_at
1553072_at
1553099_at
1553101_a_at
1553102_a_at
1553103_at
1553105_s_at
1553106_at
1553107_s_at
1553112_s_at
1553113_s_at
1553114_a_at
1553117_a_at
1553118_at
1553122_s_at
1553132_a_at
1553145_at
1553159_at
1553165_at
1553167_a_at
1553169_at
1553175_s_at
1553179_at
1553185_at
1553186_x_at
1553192_at
1553193_at
1553194_at
1553202_at
1553214_a_at
1553218_a_at
1553225_s_at
1553226_at
1553227_s_at
1553229_at
1553243_at
1553248_at
1553252_a_at
1553269_at
1553274_a_at
1553275_s_at
1553280_at
1553286_at
1553292_s_at
1553297_a_at
1553304_at
1553313_s_at
1553349_at
1553357_at
1553392_at
1553394_a_at
1553396_a_at
1553410_a_at
1553413_at
1553423_a_at
1553433_at
1553434_at
1553436_at
1553474_at
1553505_at
1553510_s_at
1553528_a_at
1553530_a_at
1553535_a_at
1553538_s_at
1553542_at
1553551_s_at
1553569_at
1553570_x_at
1553581_s_at
1553583_a_at
1553587_a_at
1553588_at
1553589_a_at
1553594_a_at
1553599_a_at
1553602_at
1553603_s_at
1553604_at
1553605_a_at
1553611_s_at
1553612_at
1553613_s_at
1553614_a_at
1553618_at
1553619_a_at
1553622_a_at
1553646_at
1553654_at
1553655_at
1553672_at
1553677_a_at
1553678_a_at
1553681_a_at
1553693_s_at
1553696_s_at
1553697_at
1553703_at
1553704_x_at
1553706_at
1553708_at
1553709_a_at
1553713_a_at
1553715_s_at
1553718_at
1553719_s_at
1553725_s_at
1553726_s_at
1553728_at
1553732_s_at
1553743_at
1553749_at
1553750_a_at
1553764_a_at
1553768_a_at
1553797_a_at
1553798_a_at
1553801_a_at
1553803_at
1553808_a_at
1553810_a_at
1553830_s_at
1553856_s_at
1553868_a_at
1553873_at
1553882_at
1553906_s_at
1553909_x_at
1553910_at
1553928_at
1553946_at
1553947_at
1553954_at
1553955_at
1553956_at
1553957_at
1553959_a_at
1553960_at
1553968_a_at
1553972_a_at
1553974_at
1553976_a_at
1553977_a_at
1553978_at
1553979_at
1553982_a_at
1553984_s_at
1553986_at
1553989_a_at
1553990_at
1553992_s_at
1553993_s_at
1553994_at
1553997_a_at
1553998_at
1554001_at
1554003_at
1554006_a_at
1554007_at
1554008_at
1554016_a_at
1554018_at
1554019_s_at
1554020_at
1554021_a_at
1554026_a_at
1554029_a_at
1554034_a_at
1554036_at
1554037_a_at
1554043_a_at
1554052_at
1554057_at
1554062_at
1554067_at
1554068_s_at
1554077_a_at
1554078_s_at
1554079_at
1554080_at
1554085_at
1554089_s_at
1554093_a_at
1554095_at
1554099_a_at
1554105_at
1554106_at
1554108_at
1554112_a_at
1554113_a_at
1554127_s_at
1554132_a_at
1554140_at
1554143_a_at
1554145_a_at
1554147_s_at
1554148_a_at
1554149_at
1554152_a_at
1554154_at
1554155_at
1554161_at
1554167_a_at
1554168_a_at
1554177_a_at
1554178_a_at
1554179_s_at
1554190_s_at
1554195_a_at
1554206_at
1554208_at
1554217_a_at
1554229_at
1554237_at
1554239_s_at
1554240_a_at
1554241_at
1554242_a_at
1554249_a_at
1554250_s_at
1554251_at
1554256_a_at
1554258_a_at
1554260_a_at
1554271_a_at
1554277_s_at
1554285_at
1554287_at
1554307_at
1554314_at
1554324_s_at
1554333_at
1554334_a_at
1554340_a_at
1554351_a_at
1554356_at
1554365_a_at
1554384_at
1554390_s_at
1554396_at
1554397_s_at
1554406_a_at
1554408_a_at
1554411_at
1554414_a_at
1554415_at
1554417_s_at
1554420_at
1554423_a_at
1554432_x_at
1554433_a_at
1554438_at
1554441_a_at
1554442_at
1554445_at
1554447_at
1554448_at
1554449_at
1554450_s_at
1554451_s_at
1554452_a_at
1554455_at
1554456_a_at
1554462_a_at
1554464_a_at
1554465_s_at
1554466_a_at
1554470_s_at
1554471_a_at
1554472_a_at
1554473_at
1554474_a_at
1554478_a_at
1554479_a_at
1554480_a_at
1554481_a_at
1554482_a_at
1554485_s_at
1554487_a_at
1554489_a_at
1554500_a_at
1554501_at
1554510_s_at
1554512_a_at
1554519_at
1554528_at
1554530_at
1554533_at
1554539_a_at
1554541_a_at
1554543_at
1554544_a_at
1554547_at
1554553_s_at
1554555_a_at
1554556_a_at
1554557_at
1554565_x_at
1554572_a_at
1554574_a_at
1554575_a_at
1554577_a_at
1554582_a_at
1554588_a_at
1554592_a_at
1554593_s_at
1554595_at
1554597_at
1554599_x_at
1554600_s_at
1554602_at
1554608_at
1554609_at
1554614_a_at
1554627_a_at
1554628_at
1554636_at
1554638_at
1554652_s_at
1554663_a_at
1554667_s_at
1554676_at
1554678_s_at
1554679_a_at
1554689_a_at
1554690_a_at
1554691_a_at
1554696_s_at
1554701_a_at
1554703_at
1554712_a_at
1554726_at
1554730_at
1554740_a_at
1554741_s_at
1554747_a_at
1554761_a_at
1554762_a_at
1554768_a_at
1554769_at
1554770_x_at
1554772_at
1554774_at
1554789_a_at
1554794_a_at
1554795_a_at
1554806_a_at
1554807_a_at
1554827_a_at
1554830_a_at
1554834_a_at
1554841_at
1554863_s_at
1554868_s_at
1554872_a_at
1554873_at
1554878_a_at
1554885_a_at
1554889_at
1554890_a_at
1554894_a_at
1554895_a_at
1554897_s_at
1554899_s_at
1554906_a_at
1554910_at
1554911_at
1554918_a_at
1554919_s_at
1554930_a_at
1554948_at
1554961_at
1554966_a_at
1554985_at
1554997_a_at
1555037_a_at
1555039_a_at
1555041_a_at
1555057_at
1555058_a_at
1555120_at
1555125_at
1555136_at
1555137_a_at
1555153_s_at
1555154_a_at
1555167_s_at
1555173_at
1555181_a_at
1555192_at
1555193_a_at
1555201_a_at
1555202_a_at
1555214_a_at
1555220_a_at
1555225_at
1555226_s_at
1555229_a_at
1555233_at
1555240_s_at
1555241_at
1555247_a_at
1555250_a_at
1555269_a_at
1555270_a_at
1555274_a_at
1555278_a_at
1555279_at
1555303_at
1555310_a_at
1555317_at
1555325_s_at
1555326_a_at
1555330_at
1555334_s_at
1555346_at
1555347_at
1555349_a_at
1555355_a_at
1555360_a_at
1555363_s_at
1555370_a_at
1555377_at
1555384_a_at
1555392_at
1555408_at
1555411_a_at
1555416_a_at
1555419_a_at
1555420_a_at
1555427_s_at
1555436_a_at
1555439_at
1555446_s_at
1555448_at
1555460_a_at
1555461_at
1555465_at
1555471_a_at
1555480_a_at
1555487_a_at
1555491_a_at
1555495_a_at
1555500_s_at
1555501_s_at
1555517_at
1555522_s_at
1555526_a_at
1555543_a_at
1555561_a_at
1555562_a_at
1555564_a_at
1555565_s_at
1555568_at
1555573_at
1555575_a_at
1555579_s_at
1555600_s_at
1555606_a_at
1555613_a_at
1555618_s_at
1555626_a_at
1555628_a_at
1555630_a_at
1555638_a_at
1555653_at
1555679_a_at
1555691_a_at
1555705_a_at
1555707_at
1555716_a_at
1555719_a_at
1555724_s_at
1555725_a_at
1555728_a_at
1555730_a_at
1555731_a_at
1555735_a_at
1555736_a_at
1555743_s_at
1555745_a_at
1555751_a_at
1555756_a_at
1555758_a_at
1555759_a_at
1555760_a_at
1555764_s_at
1555765_a_at
1555772_a_at
1555777_at
1555778_a_at
1555779_a_at
1555783_x_at
1555784_s_at
1555785_a_at
1555787_at
1555788_a_at
1555789_s_at
1555790_a_at
1555793_a_at
1555797_a_at
1555798_at
1555800_at
1555803_a_at
1555809_at
1555812_a_at
1555814_a_at
1555815_a_at
1555816_at
1555817_s_at
1555823_at
1555824_a_at
1555826_at
1555827_at
1555830_s_at
1555831_s_at
1555832_s_at
1555833_a_at
1555837_s_at
1555841_at
1555842_at
1555844_s_at
1555845_at
1555846_a_at
1555847_a_at
1555851_s_at
1555852_at
1555854_at
1555858_at
1555860_x_at
1555862_s_at
1555864_s_at
1555865_at
1555867_at
1555869_a_at
1555870_at
1555872_a_at
1555874_x_at
1555878_at
1555882_at
1555883_s_at
1555886_at
1555888_at
1555889_a_at
1555890_at
1555892_s_at
1555893_at
1555894_s_at
1555895_at
1555896_a_at
1555898_at
1555900_at
1555902_at
1555905_a_at
1555906_s_at
1555907_at
1555910_at
1555913_at
1555920_at
1555928_at
1555929_s_at
1555935_s_at
1555938_x_at
1555943_at
1555944_at
1555945_s_at
1555947_at
1555948_s_at
1555950_a_at
1555953_at
1555960_at
1555961_a_at
1555963_x_at
1555964_at
1555967_at
1555968_a_at
1555970_at
1555971_s_at
1555976_s_at
1555977_at
1555981_at
1555982_at
1555989_at
1555993_at
1555996_s_at
1555997_s_at
1556000_s_at
1556006_s_at
1556007_s_at
1556008_a_at
1556009_at
1556012_at
1556015_a_at
1556021_at
1556024_at
1556033_at
1556035_s_at
1556043_a_at
1556047_s_at
1556049_at
1556051_a_at
1556053_at
1556054_at
1556059_s_at
1556060_a_at
1556066_at
1556067_a_at
1556072_at
1556088_at
1556090_at
1556097_at
1556102_x_at
1556103_at
1556105_at
1556110_at
1556111_s_at
1556121_at
1556123_a_at
1556125_at
1556126_s_at
1556138_a_at
1556147_at
1556151_at
1556168_s_at
1556173_a_at
1556180_at
1556183_at
1556185_a_at
1556190_s_at
1556194_a_at
1556200_a_at
1556202_at
1556203_a_at
1556209_at
1556210_at
1556211_a_at
1556212_x_at
1556216_s_at
1556220_at
1556221_a_at
1556226_at
1556235_at
1556239_a_at
1556240_at
1556242_a_at
1556244_s_at
1556253_s_at
1556261_a_at
1556267_at
1556277_a_at
1556283_s_at
1556285_s_at
1556301_at
1556304_s_at
1556306_at
1556308_at
1556314_a_at
1556316_s_at
1556318_s_at
1556323_at
1556325_at
1556329_a_at
1556331_a_at
1556336_at
1556344_at
1556345_s_at
1556347_at
1556348_at
1556352_at
1556364_at
1556373_a_at
1556375_at
1556382_a_at
1556402_at
1556416_s_at
1556420_s_at
1556423_at
1556425_a_at
1556427_s_at
1556432_at
1556439_at
1556453_at
1556461_at
1556462_a_at
1556471_at
1556472_s_at
1556473_at
1556474_a_at
1556486_at
1556493_a_at
1556499_s_at
1556527_a_at
1556542_a_at
1556543_at
1556551_s_at
1556560_a_at
1556568_a_at
1556579_s_at
1556580_a_at
1556583_a_at
1556588_at
1556589_at
1556590_s_at
1556595_at
1556601_a_at
1556602_at
1556613_s_at
1556616_a_at
1556619_at
1556633_at
1556638_at
1556646_at
1556654_at
1556655_s_at
1556656_at
1556657_at
1556658_a_at
1556665_at
1556666_a_at
1556672_a_at
1556678_a_at
1556690_s_at
1556698_a_at
1556715_at
1556728_at
1556730_at
1556732_at
1556735_at
1556742_at
1556743_at
1556744_a_at
1556761_at
1556763_at
1556770_a_at
1556778_at
1556794_at
1556814_a_at
1556818_at
1556820_a_at
1556821_x_at
1556827_at
1556828_at
1556839_s_at
1556846_at
1556876_s_at
1556923_at
1556932_at
1556933_at
1556935_at
1556938_a_at
1556950_s_at
1556952_at
1556959_at
1556964_s_at
1556967_at
1556985_at
1556988_s_at
1556994_at
1557012_a_at
1557014_a_at
1557034_s_at
1557036_at
1557044_at
1557049_at
1557050_at
1557051_s_at
1557053_s_at
1557055_s_at
1557064_s_at
1557065_at
1557066_at
1557067_s_at
1557071_s_at
1557078_at
1557079_at
1557080_s_at
1557081_at
1557098_s_at
1557100_s_at
1557112_a_at
1557113_at
1557116_at
1557118_a_at
1557119_a_at
1557121_s_at
1557122_s_at
1557128_at
1557129_a_at
1557132_at
1557135_at
1557136_at
1557137_at
1557143_at
1557154_at
1557155_a_at
1557164_a_at
1557165_s_at
1557166_at
1557167_at
1557169_x_at
1557170_at
1557172_x_at
1557174_a_at
1557192_at
1557193_at
1557195_at
1557196_a_at
1557215_at
1557222_at
1557224_at
1557227_s_at
1557236_at
1557239_at
1557240_a_at
1557246_at
1557248_at
1557257_at
1557258_a_at
1557260_a_at
1557261_at
1557263_s_at
1557267_s_at
1557270_at
1557275_a_at
1557277_a_at
1557278_s_at
1557283_a_at
1557285_at
1557289_s_at
1557292_a_at
1557293_at
1557300_s_at
1557302_at
1557303_at
1557315_a_at
1557331_at
1557350_at
1557352_at
1557353_at
1557359_at
1557360_at
1557366_at
1557370_s_at
1557372_at
1557383_a_at
1557384_at
1557385_at
1557400_at
1557411_s_at
1557418_at
1557419_a_at
1557422_at
1557430_at
1557432_at
1557433_at
1557434_at
1557436_at
1557437_a_at
1557450_s_at
1557455_s_at
1557458_s_at
1557459_at
1557474_at
1557478_at
1557487_at
1557504_at
1557505_a_at
1557521_a_at
1557522_x_at
1557523_at
1557527_at
1557529_at
1557535_at
1557538_at
1557543_at
1557551_at
1557553_at
1557578_at
1557585_at
1557586_s_at
1557599_a_at
1557632_at
1557667_at
1557684_at
1557688_at
1557689_at
1557698_at
1557699_x_at
1557706_at
1557718_at
1557720_s_at
1557737_s_at
1557749_at
1557751_at
1557754_at
1557762_at
1557779_at
1557780_at
1557797_a_at
1557802_at
1557803_at
1557804_at
1557805_at
1557809_a_at
1557810_at
1557812_a_at
1557813_at
1557814_a_at
1557820_at
1557821_at
1557826_at
1557827_at
1557828_a_at
1557830_at
1557835_at
1557843_at
1557852_at
1557880_at
1557889_at
1557895_at
1557905_s_at
1557910_at
1557915_s_at
1557938_s_at
1557945_at
1557950_at
1557953_at
1557954_at
1557961_s_at
1557984_s_at
1557987_at
1557996_at
1558002_at
1558011_at
1558014_s_at
1558015_s_at
1558017_s_at
1558027_s_at
1558028_x_at
1558034_s_at
1558044_s_at
1558045_a_at
1558046_x_at
1558048_x_at
1558077_s_at
1558078_at
1558080_s_at
1558093_s_at
1558097_at
1558102_at
1558103_a_at
1558105_a_at
1558111_at
1558117_s_at
1558135_at
1558139_at
1558142_at
1558143_a_at
1558152_at
1558154_at
1558163_at
1558164_s_at
1558170_at
1558173_a_at
1558176_at
1558184_s_at
1558199_at
1558201_s_at
1558215_s_at
1558216_at
1558217_at
1558220_at
1558233_s_at
1558236_at
1558237_x_at
1558249_s_at
1558250_s_at
1558251_a_at
1558253_x_at
1558254_s_at
1558279_a_at
1558281_a_at
1558290_a_at
1558292_s_at
1558293_at
1558299_at
1558304_s_at
1558310_s_at
1558329_at
1558330_x_at
1558331_at
1558338_at
1558345_a_at
1558346_at
1558348_at
1558356_at
1558369_at
1558371_a_at
1558378_a_at
1558388_a_at
1558394_s_at
1558397_at
1558401_at
1558404_at
1558409_at
1558410_s_at
1558411_at
1558426_x_at
1558430_at
1558438_a_at
1558444_at
1558445_at
1558447_at
1558448_a_at
1558449_at
1558460_at
1558466_at
1558467_a_at
1558474_at
1558486_at
1558487_a_at
1558504_at
1558507_at
1558508_a_at
1558511_s_at
1558515_at
1558517_s_at
1558523_at
1558527_at
1558540_s_at
1558560_s_at
1558569_at
1558592_at
1558599_at
1558600_a_at
1558604_a_at
1558605_at
1558620_at
1558641_at
1558649_at
1558651_at
1558662_s_at
1558675_s_at
1558678_s_at
1558680_s_at
1558685_a_at
1558686_at
1558688_at
1558692_at
1558693_s_at
1558695_at
1558700_s_at
1558703_at
1558710_at
1558714_at
1558719_s_at
1558732_at
1558733_at
1558738_at
1558739_at
1558740_s_at
1558747_at
1558748_at
1558750_a_at
1558759_s_at
1558761_a_at
1558766_at
1558783_at
1558792_x_at
1558794_at
1558801_at
1558802_at
1558809_s_at
1558815_at
1558816_at
1558822_at
1558826_at
1558827_a_at
1558828_s_at
1558831_x_at
1558836_at
1558837_a_at
1558842_at
1558846_at
1558854_a_at
1558856_at
1558877_at
1558882_at
1558887_at
1558888_x_at
1558922_at
1558924_s_at
1558937_s_at
1558938_at
1558942_at
1558943_x_at
1558949_at
1558953_s_at
1558956_s_at
1558964_at
1558971_at
1558972_s_at
1558996_at
1559003_a_at
1559005_s_at
1559006_at
1559007_s_at
1559021_at
1559025_at
1559034_at
1559035_a_at
1559037_a_at
1559038_at
1559042_at
1559045_at
1559051_s_at
1559052_s_at
1559054_a_at
1559060_a_at
1559066_at
1559072_a_at
1559078_at
1559101_at
1559117_at
1559127_x_at
1559128_at
1559148_at
1559156_at
1559171_at
1559190_s_at
1559201_a_at
1559213_at
1559214_at
1559224_at
1559227_s_at
1559232_a_at
1559254_at
1559258_a_at
1559263_s_at
1559280_a_at
1559315_s_at
1559322_at
1559332_at
1559352_a_at
1559360_at
1559361_at
1559369_at
1559375_s_at
1559391_s_at
1559397_s_at
1559399_s_at
1559401_a_at
1559410_at
1559412_at
1559425_at
1559432_at
1559436_x_at
1559439_s_at
1559449_a_at
1559450_at
1559455_at
1559462_at
1559490_at
1559491_at
1559496_at
1559500_at
1559509_at
1559510_at
1559515_at
1559522_at
1559524_at
1559528_at
1559529_at
1559535_s_at
1559551_at
1559571_a_at
1559577_at
1559584_a_at
1559589_a_at
1559590_at
1559591_s_at
1559607_s_at
1559620_at
1559663_at
1559672_a_at
1559696_at
1559697_a_at
1559705_s_at
1559709_at
1559713_at
1559722_at
1559723_s_at
1559739_at
1559756_at
1559776_at
1559780_at
1559807_at
1559814_at
1559820_at
1559822_s_at
1559827_at
1559881_s_at
1559882_at
1559883_s_at
1559910_at
1559917_a_at
1559942_at
1559946_s_at
1559949_at
1559954_s_at
1559957_a_at
1559960_x_at
1559964_at
1559965_at
1559982_s_at
1559993_at
1560013_at
1560017_at
1560020_at
1560026_at
1560028_at
1560031_at
1560033_at
1560048_at
1560049_at
1560060_s_at
1560066_at
1560071_a_at
1560081_at
1560082_at
1560089_at
1560098_at
1560101_at
1560116_a_at
1560118_at
1560128_x_at
1560129_at
1560131_at
1560133_at
1560136_at
1560145_at
1560156_at
1560163_at
1560171_at
1560185_at
1560199_x_at
1560201_at
1560222_at
1560240_at
1560263_at
1560265_at
1560271_at
1560274_at
1560286_s_at
1560297_at
1560318_at
1560327_at
1560332_at
1560390_s_at
1560396_at
1560397_s_at
1560416_at
1560433_at
1560439_at
1560443_at
1560445_x_at
1560469_at
1560474_at
1560475_at
1560477_a_at
1560480_at
1560486_at
1560500_at
1560509_at
1560512_at
1560552_a_at
1560554_a_at
1560556_a_at
1560562_a_at
1560587_s_at
1560599_a_at
1560604_at
1560620_at
1560622_at
1560652_at
1560659_at
1560661_x_at
1560680_at
1560689_s_at
1560692_at
1560703_at
1560706_at
1560738_at
1560741_at
1560745_at
1560754_at
1560760_s_at
1560762_at
1560763_at
1560774_at
1560775_at
1560779_a_at
1560797_s_at
1560803_at
1560813_at
1560814_a_at
1560850_at
1560859_at
1560906_at
1560926_at
1561044_at
1561073_at
1561079_at
1561087_at
1561121_at
1561123_at
1561127_at
1561130_at
1561135_at
1561139_at
1561140_at
1561141_at
1561149_at
1561155_at
1561166_a_at
1561167_at
1561180_at
1561190_at
1561195_at
1561206_at
1561242_at
1561263_at
1561306_s_at
1561313_at
1561346_at
1561371_at
1561390_at
1561408_at
1561418_at
1561433_at
1561503_at
1561573_at
1561596_at
1561597_x_at
1561631_at
1561654_at
1561685_a_at
1561687_a_at
1561690_at
1561739_at
1561754_at
1561762_s_at
1561763_at
1561777_at
1561817_at
1561884_at
1561886_a_at
1561937_x_at
1561938_at
1561956_at
1561969_at
1561985_at
1562012_at
1562013_a_at
1562019_at
1562022_s_at
1562031_at
1562056_at
1562059_at
1562062_at
1562063_x_at
1562086_at
1562089_at
1562099_at
1562110_at
1562169_at
1562194_at
1562201_x_at
1562226_at
1562228_s_at
1562230_at
1562235_s_at
1562236_at
1562239_at
1562244_at
1562245_a_at
1562249_at
1562250_at
1562260_at
1562265_at
1562271_x_at
1562276_at
1562280_at
1562289_at
1562290_at
1562292_at
1562294_x_at
1562321_at
1562337_at
1562342_at
1562368_at
1562373_at
1562378_s_at
1562386_s_at
1562415_a_at
1562416_at
1562432_at
1562440_at
1562442_a_at
1562447_a_at
1562456_at
1562484_at
1562497_at
1562516_at
1562527_at
1562528_at
1562529_s_at
1562544_at
1562577_at
1562608_at
1562610_at
1562629_a_at
1562650_at
1562669_at
1562681_at
1562701_at
1562738_a_at
1562821_a_at
1562861_at
1562876_s_at
1562904_s_at
1562921_at
1562940_at
1562955_at
1562957_at
1562961_at
1562966_at
1563009_at
1563010_at
1563016_at
1563022_at
1563075_s_at
1563076_x_at
1563080_at
1563088_a_at
1563104_at
1563111_a_at
1563120_at
1563130_a_at
1563189_at
1563209_a_at
1563217_at
1563259_at
1563302_at
1563318_s_at
1563320_at
1563321_s_at
1563357_at
1563367_at
1563426_a_at
1563431_x_at
1563445_x_at
1563453_at
1563455_at
1563462_at
1563467_at
1563469_at
1563473_at
1563475_s_at
1563483_at
1563497_at
1563498_s_at
1563505_at
1563509_at
1563512_at
1563513_at
1563549_a_at
1563573_at
1563591_at
1563601_at
1563629_a_at
1563674_at
1563715_at
1563719_a_at
1563742_at
1563753_at
1563796_s_at
1563814_at
1563833_at
1563876_at
1563881_at
1563894_at
1563947_a_at
1563958_at
1563963_at
1563975_at
1564002_a_at
1564050_at
1564053_a_at
1564063_a_at
1564064_a_at
1564077_at
1564134_at
1564139_at
1564154_at
1564155_x_at
1564164_at
1564166_s_at
1564168_a_at
1564190_x_at
1564204_at
1564207_at
1564208_x_at
1564233_at
1564241_at
1564274_at
1564281_at
1564307_a_at
1564308_a_at
1564310_a_at
1564358_at
1564378_a_at
1564381_s_at
1564383_s_at
1564407_a_at
1564414_a_at
1564479_a_at
1564485_at
1564490_at
1564494_s_at
1564520_s_at
1564521_x_at
1564525_at
1564580_at
1564637_a_at
1564639_at
1564656_at
1564676_a_at
1564699_at
1564733_at
1564753_at
1564776_at
1564786_at
1564796_at
1564854_at
1564906_at
1564970_at
1565034_s_at
1565149_at
1565162_s_at
1565228_s_at
1565269_s_at
1565436_s_at
1565454_at
1565483_at
1565535_x_at
1565566_a_at
1565567_at
1565576_at
1565595_at
1565597_at
1565598_at
1565614_at
1565620_at
1565628_at
1565638_at
1565639_a_at
1565651_at
1565653_at
1565677_at
1565689_at
1565692_at
1565701_at
1565703_at
1565717_s_at
1565743_at
1565752_at
1565754_x_at
1565804_at
1565817_at
1565823_at
1565830_at
1565852_at
1565866_a_at
1565867_a_at
1565868_at
1565886_at
1565889_at
1565913_at
1565937_a_at
1565951_s_at
1565975_at
1566079_at
1566113_at
1566115_at
1566146_x_at
1566166_at
1566191_at
1566243_at
1566257_at
1566269_at
1566272_at
1566303_s_at
1566324_a_at
1566342_at
1566442_at
1566446_at
1566448_at
1566465_at
1566472_s_at
1566482_at
1566491_at
1566498_at
1566507_a_at
1566539_at
1566544_at
1566551_at
1566557_at
1566558_x_at
1566603_s_at
1566608_at
1566624_at
1566764_at
1566766_a_at
1566772_at
1566777_at
1566785_x_at
1566825_at
1566880_at
1566887_x_at
1566889_at
1566897_at
1566901_at
1566959_at
1566968_at
1566987_s_at
1567014_s_at
1567027_at
1567044_s_at
1567080_s_at
1567101_at
1567107_s_at
1567213_at
1567214_a_at
1567219_at
1567222_x_at
1567274_at
1567458_s_at
1567623_at
1567628_at
1567862_at
1567997_x_at
1568408_x_at
1568574_x_at
1568592_at
1568593_a_at
1568594_s_at
1568596_a_at
1568597_at
1568609_s_at
1568611_at
1568617_a_at
1568618_a_at
1568619_s_at
1568620_at
1568633_a_at
1568638_a_at
1568658_at
1568665_at
1568678_s_at
1568680_s_at
1568720_at
1568742_at
1568754_at
1568763_s_at
1568764_x_at
1568765_at
1568780_at
1568801_at
1568815_a_at
1568830_at
1568834_s_at
1568838_at
1568840_at
1568853_at
1568865_at
1568873_at
1568877_a_at
1568900_a_at
1568920_at
1568933_at
1568943_at
1568954_s_at
1568955_at
1568957_x_at
1568983_a_at
1568987_at
1569003_at
1569004_at
1569030_s_at
1569039_s_at
1569040_s_at
1569041_at
1569048_s_at
1569052_at
1569053_at
1569057_s_at
1569062_s_at
1569069_s_at
1569073_x_at
1569091_at
1569098_s_at
1569105_at
1569107_s_at
1569110_x_at
1569111_at
1569112_at
1569126_at
1569129_s_at
1569139_s_at
1569156_at
1569157_s_at
1569167_at
1569180_at
1569181_x_at
1569189_at
1569200_at
1569201_a_at
1569208_a_at
1569225_a_at
1569237_at
1569238_a_at
1569241_a_at
1569251_a_at
1569262_x_at
1569268_at
1569277_at
1569302_at
1569311_at
1569312_at
1569315_s_at
1569316_at
1569320_at
1569323_at
1569342_at
1569344_a_at
1569348_at
1569352_at
1569353_at
1569362_at
1569366_a_at
1569369_at
1569377_at
1569385_s_at
1569409_x_at
1569450_at
1569453_a_at
1569464_at
1569469_a_at
1569472_s_at
1569476_at
1569477_at
1569478_s_at
1569482_at
1569484_s_at
1569512_at
1569522_at
1569538_at
1569540_at
1569557_at
1569578_at
1569594_a_at
1569601_at
1569607_s_at
1569629_x_at
1569652_at
1569661_at
1569664_at
1569666_s_at
1569672_at
1569688_at
1569768_at
1569770_x_at
1569785_at
1569788_at
1569854_at
1569864_at
1569867_at
1569868_s_at
1569886_a_at
1569894_at
1569935_at
1569940_at
1569975_at
1570007_at
1570021_at
1570039_at
1570055_at
1570130_at
1570143_at
1570153_at
1570160_at
1570165_at
1570166_a_at
1570173_at
1570191_at
1570197_at
1570198_x_at
1570246_at
1570251_at
1570257_x_at
1570264_at
1570329_at
1570338_at
1570339_x_at
1570350_at
1570351_at
1570352_at
1570395_a_at
1570415_at
1570496_at
1570506_at
1570507_at
1570515_a_at
1570516_s_at
1570523_s_at
1570541_s_at
1570552_at
1570566_at
1570571_at
1598_g_at
160020_at
1729_at
200000_s_at
200001_at
200002_at
200003_s_at
200004_at
200005_at
200006_at
200007_at
200008_s_at
[truncated: 23,449 more rows]

## Sheet: S3 Table. PVAC selected probe sets from u133p2.3ivt.ffpe
PVAC selected probe sets from the sample-matched dataset u133p2.3ivt.ffpe (i.e. FFPE samples profiled on HG-U133plus2 array using the Affymetrix's 3'IVT kit)
probeSet.id
1552291_at
1552302_at
1552312_a_at
1552316_a_at
1552448_a_at
1552582_at
1552584_at
1552639_at
1552664_at
1552767_a_at
1552797_s_at
1552848_a_at
1553111_a_at
1553159_at
1553315_at
1553407_at
1553434_at
1553538_s_at
1553551_s_at
1553567_s_at
1553569_at
1553570_x_at
1553581_s_at
1553588_at
1553602_at
1553613_s_at
1553627_s_at
1553703_at
1553704_x_at
1553743_at
1553801_a_at
1553906_s_at
1553946_at
1553960_at
1553965_x_at
1553993_s_at
1554036_at
1554089_s_at
1554168_a_at
1554241_at
1554314_at
1554428_s_at
1554447_at
1554455_at
1554473_at
1554480_a_at
1554595_at
1554769_at
1554770_x_at
1554941_at
1555110_a_at
1555288_s_at
1555339_at
1555388_s_at
1555488_at
1555495_a_at
1555575_a_at
1555653_at
1555760_a_at
1555832_s_at
1555837_s_at
1555843_at
1555844_s_at
1555847_a_at
1555851_s_at
1555854_at
1555874_x_at
1555889_a_at
1555945_s_at
1555961_a_at
1555967_at
1555997_s_at
1556007_s_at
1556103_at
1556151_at
1556323_at
1556336_at
1556442_x_at
1556474_a_at
1556499_s_at
1556601_a_at
1556797_at
1556818_at
1556954_at
1556967_at
1557053_s_at
1557065_at
1557155_a_at
1557261_at
1557432_at
1557433_at
1557458_s_at
1557493_x_at
1557521_a_at
1557522_x_at
1557564_at
1557776_at
1557814_a_at
1557820_at
1557987_at
1558034_s_at
1558102_at
1558147_a_at
1558290_a_at
1558292_s_at
1558423_at
1558426_x_at
1558452_at
1558474_at
1558569_at
1558678_s_at
1558692_at
1558783_at
1558784_at
1558956_s_at
1559201_a_at
1559263_s_at
1559360_at
1559391_s_at
1559400_s_at
1559410_at
1559436_x_at
1559696_at
1559747_at
1559753_at
1559882_at
1559949_at
1559960_x_at
1560049_at
1560060_s_at
1560199_x_at
1560358_at
1560396_at
1560445_x_at
1560733_at
1560738_at
1560846_at
1560926_at
1560974_s_at
1561175_at
1561346_at
1561437_at
1561511_at
1561703_at
1562038_at
1562063_x_at
1562235_s_at
1562367_at
1562415_a_at
1562484_at
1562821_a_at
1563075_s_at
1563079_at
1563452_at
1563467_at
1564154_at
1564155_x_at
1564233_at
1564280_x_at
1564358_at
1564637_a_at
1564653_s_at
1564789_at
1565483_at
1565484_x_at
1565537_at
1565565_at
1565582_at
1566079_at
1566342_at
1566557_at
1566558_x_at
1566887_x_at
1567341_at
1567458_s_at
1567985_at
1567997_x_at
1568601_at
1568704_a_at
1568763_s_at
1568887_at
1568986_x_at
1569030_s_at
1569110_x_at
1569206_at
1569409_x_at
1569453_a_at
1569607_s_at
1569608_x_at
1569664_at
1569868_s_at
1570166_a_at
1570210_x_at
1570511_at
200003_s_at
200004_at
200007_at
200011_s_at
200012_x_at
200013_at
200014_s_at
200015_s_at
200016_x_at
200017_at
200018_at
200019_s_at
200020_at
200021_at
200025_s_at
200026_at
200027_at
200028_s_at
200029_at
200031_s_at
200032_s_at
200033_at
200037_s_at
200038_s_at
200043_at
200047_s_at
200048_s_at
200057_s_at
200061_s_at
200062_s_at
200063_s_at
200067_x_at
200068_s_at
200077_s_at
200078_s_at
200080_s_at
200081_s_at
200084_at
200087_s_at
200088_x_at
200089_s_at
200091_s_at
200092_s_at
200093_s_at
200094_s_at
200095_x_at
200595_s_at
200602_at
200603_at
200608_s_at
200609_s_at
200610_s_at
200614_at
200623_s_at
200625_s_at
200627_at
200629_at
200630_x_at
200633_at
200638_s_at
200639_s_at
200644_at
200650_s_at
200655_s_at
200660_at
200663_at
200665_s_at
200668_s_at
200670_at
200673_at
200674_s_at
200677_at
200680_x_at
200686_s_at
200691_s_at
200693_at
200701_at
200703_at
200711_s_at
200712_s_at
200716_x_at
200717_x_at
200718_s_at
200719_at
200726_at
200733_s_at
200734_s_at
200735_x_at
200738_s_at
200740_s_at
200741_s_at
200748_s_at
200749_at
200761_s_at
200763_s_at
200765_x_at
200768_s_at
200772_x_at
200773_x_at
200774_at
200775_s_at
200777_s_at
200779_at
200780_x_at
200781_s_at
200794_x_at
200797_s_at
200799_at
200801_x_at
200804_at
200807_s_at
200809_x_at
200810_s_at
200817_x_at
200819_s_at
200821_at
200834_s_at
200839_s_at
200840_at
200847_s_at
200849_s_at
200850_s_at
200854_at
200858_s_at
200863_s_at
200871_s_at
200873_s_at
200875_s_at
200886_s_at
200887_s_at
200891_s_at
200893_at
200895_s_at
200897_s_at
200909_s_at
200912_s_at
200914_x_at
200915_x_at
200925_at
200926_at
200931_s_at
200933_x_at
200944_s_at
200945_s_at
200949_x_at
200958_s_at
200960_x_at
200961_at
200963_x_at
200966_x_at
200967_at
200969_at
200971_s_at
200975_at
200977_s_at
200981_x_at
200989_at
200994_at
200999_s_at
201005_at
201013_s_at
201019_s_at
201021_s_at
201022_s_at
201024_x_at
201030_x_at
201031_s_at
201033_x_at
201041_s_at
201049_s_at
201056_at
201060_x_at
201061_s_at
201069_at
201079_at
201084_s_at
201088_at
201091_s_at
201094_at
201097_s_at
201103_x_at
201106_at
201108_s_at
201109_s_at
201110_s_at
201117_s_at
201119_s_at
201125_s_at
201132_at
201134_x_at
201141_at
201152_s_at
201160_s_at
201163_s_at
201166_s_at
201170_s_at
201172_x_at
201180_s_at
201185_at
201210_at
201220_x_at
201221_s_at
201225_s_at
201227_s_at
201237_at
201240_s_at
201242_s_at
201243_s_at
201249_at
201253_s_at
201254_x_at
201261_x_at
201273_s_at
201288_at
201290_at
201296_s_at
201304_at
201305_x_at
201306_s_at
201312_s_at
201315_x_at
201321_s_at
201324_at
201338_x_at
201349_at
201358_s_at
201366_at
201377_at
201385_at
201398_s_at
201400_at
201404_x_at
201406_at
201410_at
201412_at
201415_at
201427_s_at
201429_s_at
201437_s_at
201438_at
201441_at
201443_s_at
201449_at
201460_at
201464_x_at
201466_s_at
201468_s_at
201477_s_at
201492_s_at
201493_s_at
201498_at
201502_s_at
201503_at
201519_at
201531_at
201533_at
201540_at
201550_x_at
201553_s_at
201558_at
201563_at
201565_s_at
201568_at
201569_s_at
201582_at
201587_s_at
201588_at
201590_x_at
201591_s_at
201592_at
201594_s_at
201596_x_at
201597_at
201612_at
201631_s_at
201656_at
201658_at
201662_s_at
201665_x_at
201667_at
201675_at
201680_x_at
201690_s_at
201693_s_at
201694_s_at
201722_s_at
201723_s_at
201744_s_at
201745_at
201754_at
201757_at
201761_at
201764_at
201784_s_at
201786_s_at
201798_s_at
201811_x_at
201812_s_at
201826_s_at
201828_x_at
201830_s_at
201837_s_at
201842_s_at
201843_s_at
201847_at
201849_at
201859_at
201860_s_at
201864_at
201876_at
201877_s_at
201889_at
201890_at
201891_s_at
201893_x_at
201899_s_at
201918_at
201921_at
201934_at
201938_at
201939_at
201940_at
201952_at
201960_s_at
201967_at
201972_at
201973_s_at
201975_at
201983_s_at
201986_at
201987_at
201991_s_at
201993_x_at
201994_at
201999_s_at
202011_at
202020_s_at
202023_at
202028_s_at
202029_x_at
202059_s_at
202088_at
202089_s_at
202090_s_at
202119_s_at
202133_at
202141_s_at
202149_at
202158_s_at
202159_at
202160_at
202171_at
202192_s_at
202220_at
202227_s_at
202228_s_at
202231_at
202234_s_at
202237_at
202244_at
202252_at
202265_at
202277_at
202279_at
202286_s_at
202289_s_at
202291_s_at
202297_s_at
202299_s_at
202310_s_at
202314_at
202318_s_at
202324_s_at
202325_s_at
202331_at
202333_s_at
202341_s_at
202345_s_at
202371_at
202387_at
202396_at
202403_s_at
202404_s_at
202414_at
202425_x_at
202436_s_at
202437_s_at
202442_at
202443_x_at
202454_s_at
202457_s_at
202464_s_at
202467_s_at
202469_s_at
202499_s_at
202502_at
202512_s_at
202560_s_at
202567_at
202581_at
202582_s_at
202596_at
202599_s_at
202602_s_at
202626_s_at
202630_at
202646_s_at
202651_at
202653_s_at
202657_s_at
202660_at
202677_at
202682_s_at
202704_at
202727_s_at
202739_s_at
202741_at
202756_s_at
202766_s_at
202768_at
202778_s_at
202797_at
202801_at
202822_at
202827_s_at
202850_at
202857_at
202888_s_at
202890_at
202901_x_at
202903_at
202912_at
202923_s_at
202928_s_at
202933_s_at
202935_s_at
202939_at
202949_s_at
202961_s_at
202965_s_at
203002_at
203012_x_at
203024_s_at
203034_s_at
203038_at
203042_at
203043_at
203044_at
203045_at
203060_s_at
203066_at
203092_at
203095_at
203102_s_at
203107_x_at
203131_at
203132_at
203140_at
203149_at
203154_s_at
203186_s_at
203190_at
203216_s_at
203218_at
203227_s_at
203255_at
203282_at
203290_at
203303_at
203310_at
203316_s_at
203325_s_at
203328_x_at
203335_at
203343_at
203344_s_at
203355_s_at
203377_s_at
203380_x_at
203382_s_at
203386_at
203392_s_at
203394_s_at
203395_s_at
203407_at
203431_s_at
203438_at
203439_s_at
203454_s_at
203455_s_at
203476_at
203478_at
203496_s_at
203501_at
203512_at
203529_at
203549_s_at
203569_s_at
203636_at
203637_s_at
203656_at
203663_s_at
203667_at
203672_x_at
203685_at
203699_s_at
203719_at
203739_at
203742_s_at
203749_s_at
203752_s_at
203753_at
203781_at
203804_s_at
203831_at
203882_at
203910_at
203936_s_at
203938_s_at
203956_at
203963_at
203973_s_at
203980_at
203983_at
204014_at
204025_s_at
204026_s_at
204031_s_at
204048_s_at
204050_s_at
204052_s_at
204068_at
204076_at
204102_s_at
204124_at
204131_s_at
204137_at
204141_at
204142_at
204151_x_at
204158_s_at
204169_at
204205_at
204206_at
204256_at
204268_at
204271_s_at
204274_at
204275_at
204281_at
204306_s_at
204314_s_at
204316_at
204320_at
204326_x_at
204345_at
204352_at
204366_s_at
204372_s_at
204373_s_at
204405_x_at
204407_at
204415_at
204446_s_at
204452_s_at
204457_s_at
204475_at
204484_at
204493_at
204497_at
204517_at
204528_s_at
204538_x_at
204584_at
204589_at
204595_s_at
204601_at
204619_s_at
204632_at
204653_at
204675_at
204679_at
204686_at
204735_at
204744_s_at
204798_at
204820_s_at
204822_at
204837_at
204861_s_at
204862_s_at
204873_at
204908_s_at
204913_s_at
204914_s_at
204955_at
204971_at
205006_s_at
205030_at
205077_s_at
205081_at
205099_s_at
205150_s_at
205159_at
205194_at
205202_at
205225_at
205239_at
205242_at
205250_s_at
205267_at
205315_s_at
205335_s_at
205340_at
205353_s_at
205370_x_at
205380_at
205407_at
205510_s_at
205529_s_at
205559_s_at
205583_s_at
205644_s_at
205743_at
205752_s_at
205807_s_at
205812_s_at
205849_s_at
205854_at
205862_at
205907_s_at
205916_at
206055_s_at
206115_at
206134_at
206143_at
206169_x_at
206183_s_at
206200_s_at
206214_at
206227_at
206290_s_at
206314_at
206332_s_at
206373_at
206378_at
206391_at
206488_s_at
206509_at
206511_s_at
206531_at
206551_x_at
206559_x_at
206580_s_at
206583_at
206632_s_at
206655_s_at
206663_at
206754_s_at
206790_s_at
206792_x_at
206799_at
206820_at
206827_s_at
206858_s_at
207002_s_at
207030_s_at
207037_at
207039_at
207109_at
207118_s_at
207121_s_at
207156_at
207157_s_at
207165_at
207166_at
207168_s_at
207169_x_at
207173_x_at
207175_at
207186_s_at
207243_s_at
207284_s_at
207305_s_at
207311_at
207320_x_at
207335_x_at
207358_x_at
207365_x_at
207435_s_at
207441_at
207472_at
207513_s_at
207556_s_at
207564_x_at
207574_s_at
207604_s_at
207719_x_at
207720_at
207752_x_at
207760_s_at
207761_s_at
207783_x_at
207812_s_at
207828_s_at
207927_at
207941_s_at
207988_s_at
208051_s_at
208078_s_at
208095_s_at
208113_x_at
208114_s_at
208131_s_at
208161_s_at
208190_s_at
208246_x_at
208248_x_at
208402_at
208425_s_at
208581_x_at
208592_s_at
208610_s_at
208616_s_at
208617_s_at
208623_s_at
208635_x_at
208636_at
208638_at
208640_at
208646_at
208647_at
208650_s_at
208653_s_at
208655_at
208660_at
208668_x_at
208672_s_at
208676_s_at
208691_at
208695_s_at
208710_s_at
208715_at
208716_s_at
208718_at
208730_x_at
208731_at
208738_x_at
208753_s_at
208755_x_at
208766_s_at
208768_x_at
208774_at
208775_at
208779_x_at
208780_x_at
208783_s_at
208787_at
208788_at
208794_s_at
208798_x_at
208803_s_at
208812_x_at
208815_x_at
208821_at
208822_s_at
208825_x_at
208826_x_at
208834_x_at
208835_s_at
208843_s_at
208845_at
208855_s_at
208862_s_at
208864_s_at
208865_at
208873_s_at
208892_s_at
208901_s_at
208904_s_at
208905_at
208913_at
208918_s_at
208923_at
208924_at
208942_s_at
208948_s_at
208956_x_at
208965_s_at
208968_s_at
208982_at
208986_at
208988_at
208998_at
209004_s_at
209005_at
209007_s_at
209022_at
209031_at
209042_s_at
209045_at
209057_x_at
209058_at
209089_at
209094_at
209104_s_at
209115_at
209118_s_at
209119_x_at
209120_at
209130_at
209134_s_at
209135_at
209138_x_at
209140_x_at
209146_at
209154_at
209164_s_at
209166_s_at
209173_at
209181_s_at
209187_at
209199_s_at
209210_s_at
209224_s_at
209240_at
209250_at
209258_s_at
209272_at
209278_s_at
209283_at
209289_at
209291_at
209295_at
209309_at
209332_s_at
209335_at
209343_at
209351_at
209377_s_at
209386_at
209396_s_at
209403_at
209404_s_at
209422_at
209430_at
209459_s_at
209487_at
209492_x_at
209522_s_at
209524_at
209539_at
209540_at
209556_at
209560_s_at
209563_x_at
209568_s_at
209580_s_at
209596_at
209602_s_at
209603_at
209604_s_at
209609_s_at
209613_s_at
209619_at
209623_at
209647_s_at
209651_at
209658_at
209659_s_at
209674_at
209681_at
209684_at
209695_at
209699_x_at
209703_x_at
209723_at
209728_at
209771_x_at
209787_s_at
209797_at
209803_s_at
209806_at
209851_at
209875_s_at
209884_s_at
209898_x_at
209911_x_at
209944_at
209969_s_at
209974_s_at
209988_s_at
210026_s_at
210027_s_at
210064_s_at
210069_at
210093_s_at
210095_s_at
210107_at
210108_at
210111_s_at
210135_s_at
210139_s_at
210210_at
210211_s_at
210275_s_at
210293_s_at
210302_s_at
210313_at
210346_s_at
210347_s_at
210367_s_at
210394_x_at
210396_s_at
210406_s_at
210422_x_at
210427_x_at
210466_s_at
210495_x_at
210512_s_at
210532_s_at
210616_s_at
210645_s_at
210646_x_at
210648_x_at
210679_x_at
210684_s_at
210715_s_at
210720_s_at
210722_at
210766_s_at
210782_x_at
210809_s_at
210825_s_at
210835_s_at
210844_x_at
210847_x_at
210873_x_at
210891_s_at
210893_at
210944_s_at
210968_s_at
210980_s_at
210986_s_at
211023_at
211042_x_at
211058_x_at
211063_s_at
211069_s_at
211074_at
211122_s_at
211161_s_at
211227_s_at
211253_x_at
211296_x_at
211305_x_at
211417_x_at
211421_s_at
211430_s_at
211445_x_at
211452_x_at
211458_s_at
211460_at
211487_x_at
211509_s_at
211600_at
211628_x_at
211657_at
211678_s_at
211682_x_at
211684_s_at
211697_x_at
211698_at
211709_s_at
211712_s_at
211713_x_at
211719_x_at
211730_s_at
211733_x_at
211737_x_at
211765_x_at
211783_s_at
211784_s_at
211792_s_at
211858_x_at
211921_x_at
211927_x_at
211929_at
211931_s_at
211932_at
211933_s_at
211935_at
211940_x_at
211943_x_at
211945_s_at
211946_s_at
211950_at
211951_at
211956_s_at
211959_at
211960_s_at
211961_s_at
211962_s_at
211963_s_at
211964_at
211968_s_at
211970_x_at
211972_x_at
211974_x_at
211978_x_at
211980_at
211982_x_at
211983_x_at
211990_at
211992_at
211996_s_at
211999_at
212007_at
212012_at
212043_at
212063_at
212064_x_at
212070_at
212072_s_at
212077_at
212082_s_at
212086_x_at
212099_at
212115_at
212124_at
212129_at
212133_at
212137_at
212146_at
212148_at
212149_at
212151_at
212153_at
212175_s_at
212176_at
212177_at
212179_at
212185_x_at
212186_at
212195_at
212196_at
212203_x_at
212204_at
212209_at
212221_x_at
212239_at
212245_at
212248_at
212263_at
212265_at
212268_at
212273_x_at
212284_x_at
212285_s_at
212296_at
212334_at
212355_at
212363_x_at
212364_at
212386_at
212401_s_at
212408_at
212412_at
212414_s_at
212416_at
212426_s_at
212433_x_at
212435_at
212441_at
212442_s_at
212454_x_at
212457_at
212464_s_at
212473_s_at
212474_at
212483_at
212488_at
212492_s_at
212493_s_at
212496_s_at
212501_at
212518_at
212553_at
212556_at
212566_at
212572_at
212576_at
212578_x_at
212582_at
212585_at
212593_s_at
212594_at
212604_at
212610_at
212616_at
212626_x_at
212633_at
212637_s_at
212639_x_at
212643_at
212661_x_at
212667_at
212687_at
212690_at
212715_s_at
212732_at
212752_at
212757_s_at
212761_at
212775_at
212788_x_at
212790_x_at
212802_s_at
212809_at
212826_s_at
212852_s_at
212854_x_at
212857_x_at
212869_x_at
212900_at
212929_s_at
212953_x_at
212956_at
212959_s_at
212964_at
212967_x_at
212970_at
212971_at
212972_x_at
212977_at
212985_at
212987_at
212988_x_at
212990_at
213005_s_at
213037_x_at
213049_at
213051_at
213062_at
213068_at
213074_at
213080_x_at
213084_x_at
213093_at
213101_s_at
213102_at
213131_at
213139_at
213151_s_at
213158_at
213164_at
213168_at
213178_s_at
213181_s_at
213183_s_at
213187_x_at
213203_at
213214_x_at
213222_at
213229_at
213233_s_at
213234_at
213274_s_at
213275_x_at
213278_at
213312_at
213313_at
213322_at
213326_at
213328_at
213340_s_at
213347_x_at
213351_s_at
213356_x_at
213357_at
213365_at
213366_x_at
213371_at
213377_x_at
213399_x_at
213400_s_at
213408_s_at
213428_s_at
213475_s_at
213477_x_at
213485_s_at
213491_x_at
213503_x_at
213505_s_at
213507_s_at
213513_x_at
213517_at
213531_s_at
213545_x_at
213557_at
213564_x_at
213568_at
213574_s_at
213583_x_at
213588_x_at
213593_s_at
213600_at
213605_s_at
213612_x_at
213614_x_at
213619_at
213627_at
213645_at
213687_s_at
213693_s_at
213699_s_at
213700_s_at
213702_x_at
213705_at
213720_s_at
213731_s_at
213733_at
213737_x_at
213742_at
213754_s_at
213764_s_at
213766_x_at
213798_s_at
213800_at
213801_x_at
213812_s_at
213813_x_at
213822_s_at
213828_x_at
213831_at
213835_x_at
213850_s_at
213857_s_at
213867_x_at
213870_at
213881_x_at
213883_s_at
213890_x_at
213891_s_at
213902_at
213905_x_at
213931_at
213932_x_at
213936_x_at
213941_x_at
213967_at
213975_s_at
213994_s_at
214003_x_at
214005_at
214014_at
214016_s_at
214022_s_at
214023_x_at
214035_x_at
214039_s_at
214041_x_at
214042_s_at
214053_at
214055_x_at
214063_s_at
214073_at
214077_x_at
214078_at
214079_at
214087_s_at
214095_at
214096_s_at
214097_at
214109_at
214118_x_at
214124_x_at
214143_x_at
214149_s_at
214150_x_at
214164_x_at
214175_x_at
214205_x_at
214211_at
214213_x_at
214218_s_at
214224_s_at
214226_at
214246_x_at
214255_at
214265_at
214271_x_at
214274_s_at
214280_x_at
214288_s_at
214295_at
214314_s_at
214315_x_at
214317_x_at
214327_x_at
214328_s_at
214329_x_at
214334_x_at
214363_s_at
214368_at
214370_at
214375_at
214394_x_at
214395_x_at
214414_x_at
214415_at
214421_x_at
214428_x_at
214440_at
214451_at
214456_x_at
214461_at
214481_at
214594_x_at
214629_x_at
214630_at
214657_s_at
214658_at
214677_x_at
214687_x_at
214709_s_at
214715_x_at
214719_at
214722_at
214737_x_at
214743_at
214748_at
214751_at
214761_at
214774_x_at
214784_x_at
214800_x_at
214801_at
214802_at
214836_x_at
214848_at
214853_s_at
214870_x_at
214874_at
214937_x_at
214938_x_at
214965_at
214988_s_at
214993_at
215001_s_at
215017_s_at
215019_x_at
215034_s_at
215059_at
215067_x_at
215071_s_at
215076_s_at
215086_at
215088_s_at
215096_s_at
215111_s_at
215121_x_at
215127_s_at
215157_x_at
215171_s_at
215200_x_at
215235_at
215269_at
215281_x_at
215313_x_at
215381_at
215425_at
215438_x_at
215447_at
215460_x_at
215482_s_at
215529_x_at
215579_at
215599_at
215623_x_at
215691_x_at
215726_s_at
215768_at
215773_x_at
215810_x_at
215823_x_at
215856_at
215867_x_at
215978_x_at
216094_at
216105_x_at
216210_x_at
216248_s_at
216289_at
216295_s_at
216342_x_at
216379_x_at
216384_x_at
216396_s_at
216438_s_at
216442_x_at
216449_x_at
216457_s_at
216473_x_at
216515_x_at
216526_x_at
216550_x_at
216630_at
216699_s_at
216834_at
216841_s_at
216842_x_at
216920_s_at
216947_at
217022_s_at
217106_x_at
217109_at
217118_s_at
217122_s_at
217136_at
217152_at
217225_x_at
217249_x_at
217256_x_at
217278_x_at
217408_at
217446_x_at
217482_at
217491_x_at
217509_x_at
217527_s_at
217580_x_at
217586_x_at
217590_s_at
217604_at
217627_at
217650_x_at
217653_x_at
217662_x_at
217679_x_at
217703_x_at
217707_x_at
217710_x_at
217713_x_at
217715_x_at
217718_s_at
217719_at
217722_s_at
217725_x_at
217731_s_at
217733_s_at
217739_s_at
217740_x_at
217741_s_at
217752_s_at
217753_s_at
217757_at
217762_s_at
217763_s_at
217764_s_at
217783_s_at
217794_at
217801_at
217803_at
217807_s_at
217809_at
217810_x_at
217824_at
217827_s_at
217845_x_at
217852_s_at
217868_s_at
217870_s_at
217871_s_at
217885_at
217886_at
217902_s_at
217903_at
217913_at
217914_at
217917_s_at
217931_at
217941_s_at
217945_at
217958_at
217962_at
217966_s_at
217967_s_at
217971_at
217975_at
217978_s_at
217979_at
217982_s_at
217996_at
217997_at
218002_s_at
218007_s_at
218010_x_at
218018_at
218023_s_at
218024_at
218035_s_at
218039_at
218050_at
218082_s_at
218085_at
218095_s_at
218100_s_at
218102_at
218109_s_at
218134_s_at
218146_at
218155_x_at
218157_x_at
218180_s_at
218189_s_at
218194_at
218195_at
218200_s_at
218205_s_at
218211_s_at
218213_s_at
218226_s_at
218233_s_at
218237_s_at
218243_at
218250_s_at
218254_s_at
218255_s_at
218263_s_at
218269_at
218277_s_at
218309_at
218337_at
218352_at
218356_at
218392_x_at
218395_at
218396_at
218398_at
218422_s_at
218430_s_at
218434_s_at
218446_s_at
218450_at
218502_s_at
218503_at
218531_at
218532_s_at
218541_s_at
218552_at
218559_s_at
218563_at
218592_s_at
218656_s_at
218661_at
218669_at
218670_at
218684_at
218710_at
218723_s_at
218730_s_at
218734_at
218769_s_at
218809_at
218816_at
218819_at
218831_s_at
218845_at
218847_at
218882_s_at
218930_s_at
218948_at
218956_s_at
218959_at
218966_at
218976_at
218983_at
218988_at
219007_at
219017_at
219041_s_at
219042_at
219063_at
219065_s_at
219073_s_at
219077_s_at
219087_at
219136_s_at
219137_s_at
219173_at
219186_at
219192_at
219197_s_at
219206_x_at
219288_at
219293_s_at
219300_s_at
219303_at
219352_at
219358_s_at
219359_at
219371_s_at
219386_s_at
219388_at
219392_x_at
219397_at
219417_s_at
219421_at
219438_at
219507_at
219520_s_at
219580_s_at
219632_s_at
219639_x_at
219681_s_at
219682_s_at
219741_x_at
219762_s_at
219802_at
219848_s_at
219850_s_at
219869_s_at
219880_at
219893_at
219951_s_at
219956_at
219981_x_at
220044_x_at
220079_s_at
220081_x_at
220113_x_at
220162_s_at
220200_s_at
220271_x_at
220526_s_at
220547_s_at
220609_at
220625_s_at
220646_s_at
220659_s_at
220708_at
220720_x_at
220945_x_at
220960_x_at
221012_s_at
221013_s_at
221139_s_at
221195_at
221223_x_at
221230_s_at
221253_s_at
221407_at
221419_s_at
221472_at
221474_at
221475_s_at
221476_s_at
221483_s_at
221488_s_at
221501_x_at
221509_at
221543_s_at
221568_s_at
221586_s_at
221593_s_at
221607_x_at
221619_s_at
221622_s_at
221651_x_at
221660_at
221675_s_at
221690_s_at
221700_s_at
221703_at
221728_x_at
221729_at
221731_x_at
221732_at
221743_at
221748_s_at
221751_at
221760_at
221765_at
221773_at
221775_x_at
221791_s_at
221798_x_at
221823_at
221827_at
221829_s_at
221842_s_at
221844_x_at
221853_s_at
221872_at
221891_x_at
221896_s_at
221899_at
221918_at
221923_s_at
221927_s_at
221943_x_at
221963_x_at
221983_at
221984_s_at
222018_at
222024_s_at
222031_at
222040_at
222101_s_at
222108_at
222113_s_at
222119_s_at
222136_x_at
222182_s_at
222187_x_at
222207_x_at
222212_s_at
222229_x_at
222257_s_at
222266_at
222272_x_at
222275_at
222282_at
222288_at
222299_x_at
222310_at
222316_at
222329_x_at
222334_at
222379_at
222380_s_at
222391_at
222399_s_at
222404_x_at
222405_at
222415_at
222418_s_at
222423_at
222428_s_at
222455_s_at
222475_at
222476_at
222484_s_at
222487_s_at
222488_s_at
222521_x_at
222529_at
222540_s_at
222557_at
222571_at
222595_s_at
222619_at
222620_s_at
222633_at
222651_s_at
222722_at
222728_s_at
222731_at
222760_at
222787_s_at
222789_at
222790_s_at
222792_s_at
222803_at
222831_at
222835_at
222845_x_at
222891_s_at
222907_x_at
222921_s_at
222939_s_at
222966_at
222970_at
222976_s_at
222980_at
222981_s_at
222982_x_at
222984_at
222985_at
222988_s_at
222990_at
222996_s_at
222997_s_at
222999_s_at
223000_s_at
223003_at
223009_at
223012_at
223013_at
223015_at
223034_s_at
223044_at
223049_at
223070_at
223071_at
223077_at
223096_at
223105_s_at
223122_s_at
223132_s_at
223134_at
223136_at
223138_s_at
[truncated: 1,068 more rows]

## Sheet: S3 Table. PVAC selected probe sets from u219.ovation.ff
PVAC selected probe sets from the sample-matched dataset u219.ovation.ff (i.e. Frozen samples profiled on HG-U219 array using the Nugen's Ovation® FFPE WTA System and EncoreTM Biotin Module)
probeSet.id
11715100_at
11715101_s_at
11715102_x_at
11715116_s_at
11715117_x_at
11715118_s_at
11715128_s_at
11715132_x_at
11715147_at
11715148_s_at
11715149_x_at
11715154_s_at
11715164_s_at
11715165_at
11715184_x_at
11715189_s_at
11715190_s_at
11715202_s_at
11715204_x_at
11715207_at
11715210_s_at
11715214_at
11715216_s_at
11715218_s_at
11715219_s_at
11715222_at
11715235_x_at
11715237_s_at
11715238_x_at
11715239_x_at
11715245_s_at
11715249_s_at
11715253_s_at
11715258_s_at
11715265_at
11715267_s_at
11715272_s_at
11715280_s_at
11715288_s_at
11715290_s_at
11715293_s_at
11715306_s_at
11715315_s_at
11715316_x_at
11715319_s_at
11715331_x_at
11715343_at
11715344_at
11715347_s_at
11715348_x_at
11715349_a_at
11715350_a_at
11715351_at
11715352_x_at
11715353_s_at
11715354_a_at
11715355_at
11715356_x_at
11715357_s_at
11715358_x_at
11715359_a_at
11715360_x_at
11715361_a_at
11715362_at
11715363_a_at
11715364_a_at
11715365_x_at
11715366_a_at
11715367_s_at
11715368_a_at
11715369_s_at
11715370_s_at
11715371_a_at
11715372_a_at
11715374_a_at
11715375_x_at
11715376_a_at
11715379_a_at
11715380_s_at
11715381_a_at
11715382_x_at
11715385_s_at
11715387_at
11715388_s_at
11715391_s_at
11715392_x_at
11715393_a_at
11715394_s_at
11715395_a_at
11715396_s_at
11715397_x_at
11715398_a_at
11715399_at
11715400_x_at
11715401_s_at
11715402_x_at
11715403_a_at
11715404_a_at
11715405_x_at
11715406_a_at
11715407_s_at
11715408_x_at
11715409_a_at
11715410_x_at
11715411_a_at
11715412_a_at
11715413_s_at
11715414_x_at
11715415_a_at
11715417_s_at
11715418_x_at
11715419_at
11715420_a_at
11715421_a_at
11715422_a_at
11715423_s_at
11715424_x_at
11715425_x_at
11715426_s_at
11715427_at
11715428_x_at
11715429_s_at
11715430_a_at
11715431_a_at
11715432_a_at
11715433_a_at
11715434_a_at
11715435_s_at
11715436_at
11715437_at
11715438_at
11715439_at
11715440_a_at
11715441_a_at
11715442_s_at
11715443_a_at
11715444_at
11715448_at
11715449_x_at
11715450_at
11715451_a_at
11715452_s_at
11715453_a_at
11715456_a_at
11715457_x_at
11715458_a_at
11715459_x_at
11715460_a_at
11715461_at
11715462_x_at
11715463_s_at
11715464_x_at
11715465_at
11715466_at
11715467_s_at
11715469_s_at
11715470_x_at
11715472_a_at
11715473_at
11715474_at
11715475_a_at
11715476_s_at
11715477_at
11715478_a_at
11715479_a_at
11715480_x_at
11715484_a_at
11715488_s_at
11715491_s_at
11715492_s_at
11715493_a_at
11715495_a_at
11715496_a_at
11715498_a_at
11715499_x_at
11715500_s_at
11715501_s_at
11715502_x_at
11715503_a_at
11715504_a_at
11715505_a_at
11715506_a_at
11715507_s_at
11715508_x_at
11715510_s_at
11715513_s_at
11715514_a_at
11715515_a_at
11715516_x_at
11715517_s_at
11715518_a_at
11715519_a_at
11715520_at
11715521_a_at
11715522_a_at
11715523_a_at
11715524_a_at
11715526_s_at
11715530_a_at
11715532_a_at
11715533_a_at
11715534_a_at
11715536_a_at
11715537_x_at
11715538_s_at
11715539_x_at
11715540_s_at
11715541_a_at
11715542_s_at
11715543_x_at
11715544_a_at
11715546_s_at
11715548_a_at
11715550_at
11715551_s_at
11715554_a_at
11715555_a_at
11715557_at
11715558_a_at
11715559_x_at
11715561_s_at
11715562_x_at
11715563_s_at
11715566_at
11715567_at
11715568_a_at
11715569_at
11715570_x_at
11715572_a_at
11715574_a_at
11715576_at
11715578_s_at
11715579_a_at
11715582_s_at
11715583_s_at
11715584_a_at
11715585_a_at
11715586_at
11715588_x_at
11715589_at
11715590_at
11715591_s_at
11715592_x_at
11715593_s_at
11715595_a_at
11715598_at
11715599_a_at
11715601_a_at
11715602_s_at
11715603_s_at
11715604_x_at
11715605_s_at
11715607_at
11715608_x_at
11715610_a_at
11715611_a_at
11715614_at
11715615_at
11715616_a_at
11715620_a_at
11715621_at
11715622_a_at
11715623_s_at
11715624_at
11715625_a_at
11715627_x_at
11715628_a_at
11715629_a_at
11715630_s_at
11715631_x_at
11715637_a_at
11715638_s_at
11715640_a_at
11715642_s_at
11715644_s_at
11715646_a_at
11715647_a_at
11715648_x_at
11715649_s_at
11715651_s_at
11715652_a_at
11715653_a_at
11715655_s_at
11715657_a_at
11715659_s_at
11715660_a_at
11715663_a_at
11715664_a_at
11715665_a_at
11715667_s_at
11715668_a_at
11715670_a_at
11715671_x_at
11715673_x_at
11715674_s_at
11715675_a_at
11715676_s_at
11715677_x_at
11715680_s_at
11715681_s_at
11715683_a_at
11715684_a_at
11715685_s_at
11715686_s_at
11715689_a_at
11715690_x_at
11715691_s_at
11715692_a_at
11715693_s_at
11715694_at
11715697_a_at
11715698_a_at
11715699_s_at
11715700_s_at
11715701_s_at
11715702_at
11715703_s_at
11715704_x_at
11715707_a_at
11715708_s_at
11715709_x_at
11715710_s_at
11715711_a_at
11715712_a_at
11715714_s_at
11715715_x_at
11715716_at
11715717_s_at
11715720_s_at
11715721_a_at
11715722_a_at
11715728_a_at
11715732_at
11715733_a_at
11715735_a_at
11715738_s_at
11715739_s_at
11715740_a_at
11715741_at
11715742_s_at
11715744_a_at
11715745_a_at
11715746_a_at
11715748_at
11715749_s_at
11715750_at
11715751_a_at
11715755_a_at
11715756_x_at
11715757_a_at
11715760_x_at
11715763_a_at
11715764_a_at
11715766_a_at
11715767_s_at
11715768_x_at
11715769_a_at
11715771_a_at
11715772_x_at
11715774_s_at
11715775_a_at
11715776_a_at
11715779_a_at
11715780_x_at
11715781_a_at
11715782_a_at
11715783_x_at
11715787_x_at
11715788_a_at
11715789_a_at
11715790_a_at
11715791_at
11715792_a_at
11715793_a_at
11715794_x_at
11715795_at
11715796_s_at
11715797_a_at
11715799_s_at
11715803_a_at
11715804_s_at
11715805_a_at
11715806_a_at
11715807_a_at
11715810_a_at
11715811_s_at
11715812_s_at
11715815_a_at
11715816_at
11715817_at
11715818_at
11715821_a_at
11715822_s_at
11715823_x_at
11715828_a_at
11715829_at
11715830_s_at
11715831_s_at
11715832_s_at
11715833_a_at
11715835_a_at
11715836_x_at
11715837_a_at
11715838_a_at
11715839_a_at
11715840_s_at
11715844_s_at
11715845_s_at
11715846_at
11715847_x_at
11715848_a_at
11715849_a_at
11715850_x_at
11715853_a_at
11715854_at
11715856_s_at
11715857_a_at
11715858_s_at
11715861_a_at
11715862_x_at
11715864_a_at
11715868_a_at
11715873_a_at
11715874_s_at
11715877_s_at
11715880_a_at
11715881_a_at
11715882_s_at
11715883_x_at
11715884_a_at
11715888_s_at
11715889_a_at
11715890_x_at
11715892_a_at
11715893_s_at
11715894_x_at
11715895_at
11715896_s_at
11715897_at
11715900_a_at
11715901_a_at
11715902_a_at
11715903_at
11715904_s_at
11715905_x_at
11715907_s_at
11715908_at
11715909_s_at
11715910_a_at
11715911_at
11715912_at
11715915_a_at
11715916_a_at
11715917_a_at
11715918_s_at
11715919_a_at
11715920_a_at
11715921_a_at
11715926_s_at
11715931_s_at
11715932_s_at
11715934_s_at
11715939_a_at
11715941_s_at
11715942_a_at
11715943_x_at
11715947_a_at
11715948_at
11715949_s_at
11715950_a_at
11715951_s_at
11715954_a_at
11715955_a_at
11715958_s_at
11715963_a_at
11715967_a_at
11715968_s_at
11715970_a_at
11715971_a_at
11715972_at
11715978_a_at
11715982_a_at
11715983_a_at
11715984_s_at
11715994_x_at
11715997_a_at
11715998_s_at
11715999_a_at
11716001_at
11716002_at
11716003_a_at
11716004_at
11716006_a_at
11716010_s_at
11716011_a_at
11716012_at
11716013_s_at
11716014_a_at
11716015_a_at
11716016_at
11716017_at
11716018_s_at
11716019_at
11716020_s_at
11716021_x_at
11716024_a_at
11716025_a_at
11716026_s_at
11716027_at
11716028_x_at
11716029_a_at
11716030_x_at
11716031_s_at
11716032_s_at
11716033_at
11716034_a_at
11716035_at
11716036_x_at
11716038_s_at
11716039_a_at
11716040_a_at
11716041_a_at
11716042_x_at
11716045_s_at
11716047_a_at
11716048_at
11716049_a_at
11716051_at
11716052_s_at
11716053_a_at
11716054_at
11716055_s_at
11716058_a_at
11716059_x_at
11716060_at
11716062_a_at
11716063_at
11716065_at
11716071_s_at
11716073_a_at
11716074_x_at
11716075_a_at
11716076_at
11716077_x_at
11716078_a_at
11716079_a_at
11716080_a_at
11716083_a_at
11716084_at
11716085_at
11716086_a_at
11716092_x_at
11716093_a_at
11716094_a_at
11716095_s_at
11716096_a_at
11716097_a_at
11716101_s_at
11716103_a_at
11716104_a_at
11716105_a_at
11716107_a_at
11716108_a_at
11716109_a_at
11716110_s_at
11716111_x_at
11716114_x_at
11716115_s_at
11716116_at
11716117_at
11716118_a_at
11716119_x_at
11716120_a_at
11716121_s_at
11716125_a_at
11716126_x_at
11716127_a_at
11716128_at
11716129_at
11716133_a_at
11716136_s_at
11716137_a_at
11716138_a_at
11716139_s_at
11716140_x_at
11716146_x_at
11716148_a_at
11716149_a_at
11716150_a_at
11716151_a_at
11716152_s_at
11716153_a_at
11716155_s_at
11716156_a_at
11716165_a_at
11716167_a_at
11716168_s_at
11716171_s_at
11716173_a_at
11716174_s_at
11716175_x_at
11716178_s_at
11716179_at
11716182_s_at
11716183_a_at
11716184_s_at
11716185_a_at
11716186_s_at
11716193_s_at
11716200_s_at
11716201_x_at
11716202_a_at
11716203_a_at
11716206_a_at
11716207_s_at
11716208_s_at
11716210_at
11716211_a_at
11716212_a_at
11716213_a_at
11716214_a_at
11716222_a_at
11716223_a_at
11716225_a_at
11716226_a_at
11716227_a_at
11716234_s_at
11716236_s_at
11716237_s_at
11716241_x_at
11716243_a_at
11716244_s_at
11716245_at
11716246_at
11716247_s_at
11716248_a_at
11716249_x_at
11716254_s_at
11716260_s_at
11716262_a_at
11716265_a_at
11716266_s_at
11716269_s_at
11716274_a_at
11716276_a_at
11716277_a_at
11716280_a_at
11716281_a_at
11716283_at
11716284_s_at
11716285_a_at
11716288_s_at
11716289_a_at
11716291_s_at
11716294_a_at
11716295_at
11716296_at
11716299_a_at
11716300_x_at
11716301_a_at
11716302_s_at
11716303_s_at
11716308_s_at
11716309_a_at
11716310_a_at
11716311_x_at
11716316_x_at
11716319_at
11716320_x_at
11716321_a_at
11716323_at
11716325_a_at
11716326_a_at
11716327_x_at
11716328_a_at
11716329_s_at
11716332_a_at
11716333_x_at
11716334_a_at
11716337_s_at
11716338_a_at
11716340_a_at
11716341_s_at
11716344_a_at
11716346_at
11716347_a_at
11716348_s_at
11716350_a_at
11716351_s_at
11716353_x_at
11716354_a_at
11716355_s_at
11716356_at
11716358_s_at
11716359_a_at
11716360_a_at
11716361_a_at
11716364_s_at
11716365_x_at
11716367_s_at
11716368_x_at
11716369_x_at
11716371_a_at
11716373_a_at
11716374_s_at
11716376_at
11716377_s_at
11716378_a_at
11716379_s_at
11716380_a_at
11716381_x_at
11716382_a_at
11716383_x_at
11716384_at
11716389_a_at
11716390_a_at
11716394_x_at
11716395_a_at
11716399_at
11716401_a_at
11716402_at
11716404_s_at
11716405_a_at
11716406_x_at
11716407_a_at
11716408_a_at
11716412_s_at
11716414_a_at
11716416_at
11716418_a_at
11716420_s_at
11716421_at
11716423_a_at
11716424_a_at
11716428_a_at
11716431_x_at
11716432_a_at
11716433_s_at
11716435_a_at
11716436_s_at
11716437_a_at
11716438_at
11716439_s_at
11716440_s_at
11716441_at
11716442_a_at
11716448_a_at
11716449_a_at
11716450_s_at
11716452_a_at
11716455_at
11716456_at
11716457_x_at
11716459_at
11716460_x_at
11716465_a_at
11716468_s_at
11716471_at
11716473_at
11716474_a_at
11716475_a_at
11716476_a_at
11716477_x_at
11716478_s_at
11716479_s_at
11716480_a_at
11716481_x_at
11716482_a_at
11716483_x_at
11716485_at
11716488_x_at
11716489_a_at
11716490_a_at
11716491_s_at
11716493_a_at
11716494_a_at
11716495_a_at
11716498_s_at
11716499_x_at
11716500_a_at
11716501_a_at
11716505_a_at
11716506_s_at
11716510_at
11716511_x_at
11716512_a_at
11716513_a_at
11716519_s_at
11716520_at
11716522_x_at
11716523_at
11716524_a_at
11716525_a_at
11716526_x_at
11716527_a_at
11716530_at
11716533_a_at
11716534_s_at
11716535_a_at
11716537_s_at
11716545_x_at
11716548_x_at
11716549_s_at
11716551_s_at
11716554_a_at
11716557_a_at
11716558_at
11716559_x_at
11716562_at
11716566_a_at
11716568_a_at
11716569_at
11716572_s_at
11716575_a_at
11716576_a_at
11716577_s_at
11716579_a_at
11716580_s_at
11716581_a_at
11716582_a_at
11716583_a_at
11716586_a_at
11716587_at
11716588_at
11716589_x_at
11716590_s_at
11716594_a_at
11716595_s_at
11716596_a_at
11716597_a_at
11716599_s_at
11716606_s_at
11716608_a_at
11716609_a_at
11716610_a_at
11716611_x_at
11716613_s_at
11716614_a_at
11716615_s_at
11716616_a_at
11716617_at
11716619_a_at
11716620_a_at
11716621_a_at
11716622_x_at
11716624_s_at
11716625_a_at
11716628_at
11716631_s_at
11716634_a_at
11716635_x_at
11716636_a_at
11716637_at
11716638_s_at
11716639_a_at
11716640_a_at
11716641_x_at
11716643_s_at
11716644_a_at
11716645_a_at
11716646_a_at
11716647_x_at
11716648_a_at
11716649_a_at
11716650_a_at
11716652_a_at
11716653_x_at
11716654_a_at
11716655_a_at
11716657_at
11716659_a_at
11716662_at
11716663_a_at
11716666_a_at
11716667_a_at
11716668_at
11716669_x_at
11716670_s_at
11716675_at
11716682_s_at
11716683_x_at
11716684_a_at
11716685_s_at
11716688_at
11716691_a_at
11716692_x_at
11716693_a_at
11716694_at
11716695_a_at
11716696_s_at
11716697_at
11716698_s_at
11716699_a_at
11716703_a_at
11716708_a_at
11716709_s_at
11716710_a_at
11716711_a_at
11716712_s_at
11716715_a_at
11716723_at
11716724_x_at
11716725_a_at
11716726_a_at
11716727_x_at
11716728_s_at
11716729_a_at
11716730_a_at
11716733_at
11716734_at
11716740_a_at
11716741_x_at
11716742_a_at
11716743_s_at
11716744_x_at
11716745_s_at
11716746_a_at
11716747_a_at
11716748_at
11716750_a_at
11716751_a_at
11716752_x_at
11716753_x_at
11716754_a_at
11716759_a_at
11716760_x_at
11716765_s_at
11716766_a_at
11716767_at
11716768_a_at
11716774_a_at
11716777_s_at
11716779_at
11716780_s_at
11716781_s_at
11716782_a_at
11716783_a_at
11716784_at
11716785_at
11716789_s_at
11716790_x_at
11716791_a_at
11716793_a_at
11716794_a_at
11716795_s_at
11716796_s_at
11716797_s_at
11716798_x_at
11716800_at
11716804_at
11716805_s_at
11716809_a_at
11716812_x_at
11716814_s_at
11716816_a_at
11716817_a_at
11716819_a_at
11716820_x_at
11716821_s_at
11716825_a_at
11716826_a_at
11716827_at
11716828_a_at
11716829_a_at
11716830_a_at
11716831_at
11716832_s_at
11716833_a_at
11716837_a_at
11716838_a_at
11716839_a_at
11716840_at
11716842_a_at
11716843_a_at
11716846_a_at
11716848_a_at
11716850_s_at
11716851_at
11716852_x_at
11716854_s_at
11716855_a_at
11716856_a_at
11716858_a_at
11716859_a_at
11716864_s_at
11716865_a_at
11716866_x_at
11716868_at
11716870_a_at
11716871_at
11716877_at
11716878_s_at
11716883_s_at
11716887_a_at
11716888_s_at
11716890_a_at
11716895_s_at
11716900_at
11716904_s_at
11716905_a_at
11716906_a_at
11716907_s_at
11716908_a_at
11716913_a_at
11716914_a_at
11716915_a_at
11716916_a_at
11716918_a_at
11716919_a_at
11716920_at
11716924_s_at
11716927_a_at
11716931_at
11716932_a_at
11716933_a_at
11716934_a_at
11716935_a_at
11716937_a_at
11716939_a_at
11716940_a_at
11716941_at
11716944_a_at
11716945_s_at
11716947_at
11716950_s_at
11716951_at
11716953_at
11716956_a_at
11716960_a_at
11716969_a_at
11716970_a_at
11716974_a_at
11716975_a_at
11716976_x_at
11716981_x_at
11716984_a_at
11716987_a_at
11716988_s_at
11716989_s_at
11716993_a_at
11716994_s_at
11716995_a_at
11716999_a_at
11717000_s_at
11717001_s_at
11717003_s_at
11717004_s_at
11717008_a_at
11717011_a_at
11717012_s_at
11717014_x_at
11717015_a_at
11717018_a_at
11717019_x_at
11717020_a_at
11717023_a_at
11717026_x_at
11717027_a_at
11717038_a_at
11717039_a_at
11717042_at
11717044_a_at
11717045_a_at
11717047_s_at
11717055_a_at
11717057_x_at
11717058_x_at
11717060_a_at
11717061_a_at
11717062_at
11717063_s_at
11717064_a_at
11717065_a_at
11717066_at
11717067_a_at
11717070_x_at
11717071_at
11717072_x_at
11717073_a_at
11717075_a_at
11717078_s_at
11717085_a_at
11717086_x_at
11717087_s_at
11717088_s_at
11717089_x_at
11717090_a_at
11717091_s_at
11717095_s_at
11717096_a_at
11717097_a_at
11717099_at
11717100_a_at
11717101_a_at
11717102_a_at
11717103_s_at
11717104_a_at
11717105_a_at
11717106_x_at
11717107_a_at
11717108_x_at
11717118_a_at
11717119_a_at
11717120_at
11717121_x_at
11717122_s_at
11717125_at
11717127_a_at
11717129_s_at
11717132_s_at
11717137_s_at
11717142_at
11717144_s_at
11717145_a_at
11717146_at
11717147_a_at
11717151_s_at
11717152_x_at
11717153_a_at
11717154_a_at
11717155_a_at
11717156_s_at
11717160_a_at
11717162_a_at
11717163_s_at
11717164_a_at
11717166_a_at
11717167_a_at
11717171_at
11717173_a_at
11717178_a_at
11717181_a_at
11717182_a_at
11717183_a_at
11717188_s_at
11717190_s_at
11717193_a_at
11717195_a_at
11717196_a_at
11717197_x_at
11717203_at
11717204_at
11717205_at
11717206_a_at
11717207_x_at
11717212_a_at
11717214_s_at
11717215_a_at
11717219_s_at
11717220_at
11717228_at
11717229_at
11717233_a_at
11717235_s_at
11717236_x_at
11717237_s_at
11717238_a_at
11717239_s_at
11717241_a_at
11717243_x_at
11717246_x_at
11717248_s_at
11717250_a_at
11717251_s_at
11717254_at
11717255_x_at
11717256_at
11717257_s_at
11717258_a_at
11717261_a_at
11717262_a_at
11717271_a_at
11717272_at
11717273_at
11717274_s_at
11717275_s_at
11717281_a_at
11717282_at
11717283_a_at
11717284_a_at
11717286_a_at
11717289_a_at
11717290_s_at
11717292_a_at
11717295_s_at
11717296_s_at
11717298_s_at
11717299_at
11717300_x_at
11717301_at
11717305_a_at
11717306_x_at
11717307_s_at
11717309_x_at
11717310_a_at
11717314_a_at
11717316_x_at
11717317_at
11717319_a_at
11717321_at
11717322_a_at
11717326_at
11717327_at
11717333_at
11717337_a_at
11717339_s_at
11717341_at
11717342_a_at
11717343_a_at
11717345_a_at
11717346_a_at
11717347_s_at
11717348_a_at
11717349_a_at
11717352_a_at
11717353_at
11717358_s_at
11717360_s_at
11717361_a_at
11717370_at
11717371_a_at
11717377_s_at
11717378_at
11717379_a_at
11717381_a_at
11717385_a_at
11717386_s_at
11717387_x_at
11717388_x_at
11717389_a_at
11717390_a_at
11717400_a_at
11717401_at
11717402_s_at
11717403_a_at
11717404_x_at
11717410_a_at
11717412_x_at
11717413_a_at
11717417_s_at
11717420_a_at
11717422_s_at
11717423_s_at
11717427_a_at
11717429_x_at
11717431_a_at
11717432_a_at
11717433_a_at
11717434_s_at
11717435_a_at
11717436_a_at
11717437_x_at
11717438_x_at
11717440_a_at
11717441_a_at
11717442_s_at
11717447_s_at
11717449_a_at
11717450_a_at
11717452_x_at
11717453_at
11717454_at
11717455_at
11717462_s_at
11717464_at
11717465_s_at
11717470_at
11717471_at
11717475_a_at
11717478_at
11717479_at
11717480_a_at
11717481_s_at
11717485_a_at
11717486_a_at
11717491_a_at
11717492_x_at
11717493_a_at
11717496_a_at
11717497_at
11717498_a_at
11717499_at
11717501_a_at
11717502_a_at
11717503_s_at
11717504_a_at
11717505_a_at
11717506_at
11717508_at
11717509_at
11717511_a_at
11717512_a_at
11717514_a_at
11717515_a_at
11717516_s_at
11717518_a_at
11717519_a_at
11717521_x_at
11717524_s_at
11717526_a_at
11717527_a_at
11717530_a_at
11717531_x_at
11717535_a_at
11717536_x_at
11717537_a_at
11717538_a_at
11717539_at
11717540_a_at
11717547_a_at
11717551_a_at
11717552_s_at
11717554_at
11717555_at
11717557_s_at
11717559_a_at
11717560_at
11717562_x_at
11717564_a_at
11717565_s_at
11717566_at
11717567_a_at
11717568_s_at
11717571_a_at
11717572_a_at
11717573_s_at
11717574_s_at
11717575_at
11717576_a_at
11717580_a_at
11717581_s_at
11717583_s_at
11717585_a_at
11717591_s_at
11717594_s_at
11717595_s_at
11717596_s_at
11717597_x_at
11717599_s_at
11717600_a_at
11717604_a_at
11717606_x_at
11717607_at
11717608_at
11717614_at
11717617_a_at
11717618_s_at
11717622_s_at
11717623_a_at
11717624_at
11717625_a_at
11717629_at
11717630_s_at
11717631_s_at
11717633_at
11717634_a_at
11717636_s_at
11717637_x_at
11717638_at
11717639_x_at
11717640_s_at
11717641_a_at
11717642_a_at
11717643_a_at
11717644_a_at
11717645_a_at
11717646_a_at
11717647_at
11717651_a_at
11717652_s_at
11717653_a_at
11717655_a_at
11717656_a_at
11717657_a_at
11717658_at
11717661_a_at
11717662_a_at
11717664_s_at
11717668_x_at
11717670_a_at
11717671_a_at
11717672_s_at
11717676_a_at
11717681_at
11717682_a_at
11717683_s_at
11717684_at
11717685_at
11717687_a_at
11717688_a_at
11717689_a_at
11717693_at
11717697_at
11717699_a_at
11717701_a_at
11717715_at
11717716_at
11717717_at
11717719_a_at
11717720_a_at
11717721_s_at
11717722_s_at
11717726_s_at
11717727_s_at
11717729_a_at
11717730_s_at
11717731_at
11717732_s_at
11717737_at
11717738_at
11717739_at
11717740_a_at
11717741_x_at
11717742_a_at
11717744_at
11717745_s_at
11717746_a_at
11717747_s_at
11717748_x_at
11717749_x_at
11717752_s_at
11717753_a_at
11717754_a_at
11717756_s_at
11717759_a_at
11717760_a_at
11717762_a_at
11717763_a_at
11717764_x_at
11717771_a_at
11717773_a_at
11717774_a_at
11717775_s_at
11717776_at
11717781_a_at
11717791_a_at
11717792_a_at
11717801_a_at
11717802_s_at
11717803_a_at
11717804_a_at
11717807_at
11717808_s_at
11717817_a_at
11717823_s_at
11717825_a_at
11717827_a_at
11717828_a_at
11717829_s_at
11717830_a_at
11717831_a_at
11717835_a_at
11717836_a_at
11717837_x_at
11717838_a_at
11717839_a_at
11717841_at
11717843_at
11717844_x_at
11717845_a_at
11717848_a_at
11717854_a_at
11717856_a_at
11717857_a_at
11717858_a_at
11717860_a_at
11717861_a_at
11717862_x_at
11717864_a_at
11717865_at
11717866_s_at
11717870_x_at
11717871_s_at
11717872_a_at
11717873_x_at
11717874_a_at
11717875_a_at
11717876_a_at
11717877_a_at
11717878_x_at
11717879_a_at
11717885_a_at
11717886_a_at
11717887_s_at
11717889_s_at
11717891_a_at
11717892_a_at
11717896_s_at
11717897_a_at
11717899_x_at
11717903_s_at
11717904_a_at
11717906_s_at
11717908_s_at
11717912_s_at
11717915_s_at
11717916_s_at
11717917_a_at
11717922_a_at
11717923_s_at
11717926_a_at
11717928_a_at
11717929_s_at
11717930_x_at
11717931_at
11717932_at
11717935_a_at
11717936_a_at
11717939_a_at
11717943_s_at
11717944_at
11717947_a_at
11717949_a_at
11717950_s_at
11717951_a_at
11717955_a_at
11717956_s_at
11717957_at
11717958_s_at
11717959_a_at
11717971_s_at
11717976_x_at
11717979_at
11717980_x_at
11717981_a_at
11717982_a_at
11717985_a_at
11717986_a_at
11717989_a_at
11717994_a_at
11717996_a_at
11717998_a_at
11717999_at
11718000_x_at
11718005_a_at
11718006_a_at
11718008_a_at
11718012_at
11718013_at
11718021_s_at
11718025_at
11718026_a_at
11718027_a_at
11718028_x_at
11718029_a_at
11718030_at
11718036_at
11718037_x_at
11718039_at
11718044_s_at
11718048_a_at
11718049_s_at
11718050_a_at
11718051_a_at
11718054_a_at
11718058_a_at
11718062_a_at
11718064_a_at
11718065_a_at
11718071_s_at
11718082_a_at
11718083_a_at
11718084_a_at
11718085_s_at
11718087_x_at
11718091_at
11718095_s_at
11718097_a_at
11718099_a_at
11718100_s_at
11718101_at
11718103_a_at
11718104_x_at
11718108_a_at
11718110_x_at
11718114_a_at
11718117_a_at
11718119_s_at
11718120_at
11718121_x_at
11718122_a_at
11718123_at
11718124_a_at
11718125_a_at
11718126_s_at
11718127_at
11718128_x_at
11718129_x_at
11718132_at
11718134_a_at
11718135_at
11718136_a_at
11718137_a_at
11718138_at
11718140_a_at
11718141_at
11718148_a_at
11718154_a_at
11718157_s_at
11718159_at
11718164_at
11718165_a_at
11718166_a_at
11718167_s_at
11718168_a_at
11718169_a_at
11718171_a_at
11718172_at
11718177_a_at
11718178_a_at
11718179_a_at
11718180_s_at
11718181_s_at
11718183_at
11718185_a_at
11718190_s_at
11718192_s_at
11718194_s_at
11718196_x_at
11718197_at
11718198_at
11718199_at
11718201_at
11718202_a_at
11718208_a_at
11718209_s_at
11718213_a_at
11718217_at
11718218_at
11718219_a_at
11718220_x_at
11718221_a_at
11718222_s_at
11718225_at
11718228_a_at
11718229_s_at
11718230_a_at
11718231_x_at
11718232_s_at
11718234_a_at
11718237_a_at
11718240_at
11718241_a_at
11718246_a_at
11718247_a_at
11718253_a_at
11718254_a_at
11718264_a_at
11718266_s_at
11718267_a_at
11718268_a_at
11718269_x_at
11718271_a_at
11718272_a_at
11718273_a_at
11718278_s_at
11718279_at
11718280_s_at
11718282_s_at
11718285_s_at
11718286_a_at
11718287_at
11718288_at
11718290_a_at
11718291_a_at
11718292_s_at
11718293_a_at
11718294_s_at
11718295_a_at
11718296_a_at
11718297_a_at
11718300_at
11718304_s_at
11718306_a_at
11718307_a_at
11718308_at
11718309_at
11718313_at
11718314_x_at
11718315_at
11718319_at
11718320_at
11718321_at
11718326_at
11718334_a_at
11718338_a_at
11718339_x_at
11718341_s_at
11718344_a_at
11718345_a_at
11718346_x_at
11718347_a_at
11718350_s_at
11718351_x_at
11718358_at
11718359_a_at
11718360_s_at
11718365_s_at
11718366_s_at
11718368_at
11718383_a_at
11718386_at
11718388_a_at
11718393_s_at
11718394_at
11718395_s_at
11718396_x_at
11718398_a_at
11718399_s_at
11718402_a_at
11718404_at
11718406_s_at
11718407_a_at
11718408_x_at
11718411_a_at
11718413_a_at
11718414_s_at
11718415_x_at
11718416_a_at
11718419_at
11718420_a_at
11718422_s_at
11718425_a_at
11718426_a_at
11718427_s_at
11718428_x_at
11718432_a_at
11718433_a_at
11718434_a_at
11718435_a_at
11718438_s_at
11718446_at
11718447_s_at
11718448_at
11718449_a_at
11718460_at
11718461_at
11718464_s_at
11718465_s_at
11718468_s_at
11718473_a_at
11718474_a_at
11718475_s_at
11718482_at
11718483_s_at
11718484_s_at
11718486_a_at
11718487_x_at
11718488_a_at
11718490_s_at
11718491_x_at
11718492_at
11718495_a_at
11718498_s_at
11718501_a_at
11718502_at
11718503_a_at
11718504_s_at
11718506_at
11718507_a_at
11718509_s_at
11718515_a_at
11718516_s_at
11718517_x_at
11718521_a_at
11718523_s_at
11718524_a_at
11718525_s_at
11718534_at
11718536_s_at
11718539_a_at
11718541_a_at
11718544_s_at
11718546_s_at
11718553_at
11718555_a_at
11718556_s_at
11718557_a_at
11718558_s_at
11718559_at
11718560_at
11718562_a_at
11718563_a_at
11718565_at
11718566_s_at
11718568_a_at
11718569_a_at
11718572_s_at
11718573_s_at
11718574_at
11718575_s_at
11718576_s_at
11718577_s_at
11718578_a_at
11718579_at
11718583_a_at
11718584_a_at
11718585_x_at
11718591_at
11718592_s_at
11718593_x_at
11718594_a_at
11718595_a_at
11718597_at
11718598_x_at
11718600_a_at
11718601_a_at
11718602_a_at
11718604_a_at
11718606_a_at
11718607_x_at
11718608_at
11718610_at
11718611_at
11718614_s_at
11718615_a_at
11718617_a_at
11718619_a_at
11718620_a_at
11718626_at
11718631_at
11718635_at
11718636_a_at
11718637_s_at
11718640_at
11718642_s_at
11718643_a_at
11718644_x_at
11718646_s_at
11718648_s_at
11718649_a_at
11718651_at
11718654_s_at
11718655_s_at
11718656_at
11718657_a_at
11718660_a_at
11718661_at
11718662_s_at
11718663_s_at
11718664_a_at
11718665_s_at
11718666_x_at
11718667_a_at
11718675_s_at
11718676_x_at
11718677_at
11718681_a_at
11718682_a_at
11718683_s_at
11718684_x_at
11718688_a_at
11718689_at
11718691_a_at
11718698_at
11718702_a_at
11718704_at
11718705_at
11718706_s_at
11718707_a_at
11718708_a_at
11718715_a_at
11718718_a_at
11718720_a_at
11718721_x_at
11718723_at
11718724_at
11718725_a_at
11718726_x_at
11718727_x_at
11718728_a_at
11718732_a_at
11718733_a_at
11718734_a_at
11718735_at
11718736_a_at
11718738_a_at
11718742_s_at
11718743_a_at
11718744_a_at
11718747_at
11718750_a_at
11718757_s_at
11718758_a_at
11718759_x_at
11718760_a_at
11718761_a_at
11718763_a_at
11718765_a_at
11718766_at
11718767_x_at
11718770_a_at
11718771_x_at
11718772_at
11718773_s_at
11718774_s_at
11718778_s_at
11718779_at
11718780_a_at
11718781_s_at
11718785_a_at
11718789_x_at
11718790_at
11718797_a_at
11718806_a_at
11718807_at
11718809_a_at
11718811_s_at
11718819_a_at
11718821_a_at
11718824_at
11718828_s_at
11718831_at
11718832_a_at
11718833_a_at
11718835_x_at
11718836_a_at
11718837_x_at
11718841_s_at
11718843_s_at
11718848_a_at
11718849_at
11718851_a_at
11718852_a_at
11718854_a_at
11718855_a_at
11718862_at
11718863_at
11718864_s_at
11718867_a_at
11718869_x_at
11718870_a_at
11718873_a_at
11718874_s_at
11718876_at
11718879_s_at
11718881_a_at
11718882_x_at
11718884_s_at
11718887_x_at
11718890_x_at
11718891_s_at
11718892_s_at
11718894_a_at
11718896_x_at
11718898_s_at
11718900_a_at
11718901_at
11718904_s_at
11718905_x_at
11718906_a_at
11718908_s_at
11718909_x_at
11718917_a_at
11718918_x_at
11718926_a_at
11718927_a_at
11718930_a_at
11718931_a_at
11718936_s_at
11718939_s_at
11718940_a_at
11718942_at
11718943_a_at
11718949_a_at
11718950_s_at
11718951_a_at
11718952_at
11718953_a_at
11718960_at
11718961_a_at
11718962_a_at
11718963_at
11718964_at
11718965_s_at
11718966_at
11718967_at
11718970_a_at
11718971_x_at
11718972_at
11718973_at
11718974_at
11718975_at
11718976_x_at
11718977_a_at
11718978_x_at
11718979_a_at
11718980_a_at
11718981_a_at
11718982_s_at
11718986_a_at
11718988_s_at
11718989_s_at
11718990_x_at
11718991_a_at
11718992_a_at
11718998_x_at
11718999_x_at
[truncated: 13,337 more rows]

## Sheet: S3 Table. PVAC selected probe sets from u219.ovation.ffpe
PVAC selected probe sets from the sample-matched dataset u219.ovation.ffpe (i.e. FFPE samples profiled on HG-U219 array using the Nugen's Ovation® FFPE WTA System and EncoreTM Biotin Module)
probeSet.id
11715100_at
11715102_x_at
11715113_x_at
11715114_x_at
11715116_s_at
11715117_x_at
11715118_s_at
11715119_s_at
11715126_s_at
11715132_x_at
11715148_s_at
11715149_x_at
11715155_s_at
11715164_s_at
11715182_x_at
11715189_s_at
11715202_s_at
11715204_x_at
11715216_s_at
11715218_s_at
11715219_s_at
11715235_x_at
11715237_s_at
11715238_x_at
11715239_x_at
11715248_s_at
11715258_s_at
11715262_at
11715265_at
11715267_s_at
11715272_s_at
11715273_at
11715274_x_at
11715275_s_at
11715278_s_at
11715280_s_at
11715288_s_at
11715290_s_at
11715293_s_at
11715305_s_at
11715316_x_at
11715343_at
11715347_s_at
11715349_a_at
11715350_a_at
11715351_at
11715352_x_at
11715353_s_at
11715354_a_at
11715355_at
11715356_x_at
11715359_a_at
11715360_x_at
11715361_a_at
11715362_at
11715365_x_at
11715367_s_at
11715369_s_at
11715370_s_at
11715372_a_at
11715374_a_at
11715375_x_at
11715379_a_at
11715380_s_at
11715381_a_at
11715383_a_at
11715385_s_at
11715390_s_at
11715393_a_at
11715395_a_at
11715396_s_at
11715399_at
11715400_x_at
11715401_s_at
11715402_x_at
11715403_a_at
11715407_s_at
11715408_x_at
11715409_a_at
11715411_a_at
11715414_x_at
11715415_a_at
11715416_s_at
11715417_s_at
11715418_x_at
11715420_a_at
11715421_a_at
11715422_a_at
11715424_x_at
11715428_x_at
11715429_s_at
11715436_at
11715437_at
11715440_a_at
11715441_a_at
11715442_s_at
11715443_a_at
11715444_at
11715445_a_at
11715448_at
11715449_x_at
11715451_a_at
11715452_s_at
11715459_x_at
11715460_a_at
11715461_at
11715462_x_at
11715463_s_at
11715465_at
11715466_at
11715467_s_at
11715469_s_at
11715472_a_at
11715475_a_at
11715476_s_at
11715477_at
11715478_a_at
11715482_a_at
11715483_s_at
11715484_a_at
11715491_s_at
11715492_s_at
11715493_a_at
11715495_a_at
11715496_a_at
11715499_x_at
11715501_s_at
11715502_x_at
11715503_a_at
11715504_a_at
11715507_s_at
11715508_x_at
11715509_a_at
11715512_s_at
11715513_s_at
11715516_x_at
11715517_s_at
11715518_a_at
11715522_a_at
11715524_a_at
11715526_s_at
11715527_x_at
11715532_a_at
11715538_s_at
11715543_x_at
11715545_at
11715546_s_at
11715557_at
11715559_x_at
11715561_s_at
11715562_x_at
11715563_s_at
11715566_at
11715568_a_at
11715569_at
11715570_x_at
11715571_a_at
11715573_s_at
11715576_at
11715578_s_at
11715583_s_at
11715584_a_at
11715585_a_at
11715588_x_at
11715590_at
11715591_s_at
11715593_s_at
11715595_a_at
11715602_s_at
11715603_s_at
11715604_x_at
11715607_at
11715608_x_at
11715614_at
11715615_at
11715620_a_at
11715621_at
11715623_s_at
11715624_at
11715625_a_at
11715626_a_at
11715627_x_at
11715630_s_at
11715644_s_at
11715646_a_at
11715648_x_at
11715656_at
11715657_a_at
11715660_a_at
11715661_a_at
11715662_x_at
11715664_a_at
11715670_a_at
11715671_x_at
11715674_s_at
11715677_x_at
11715679_s_at
11715683_a_at
11715689_a_at
11715690_x_at
11715691_s_at
11715692_a_at
11715694_at
11715695_x_at
11715697_a_at
11715699_s_at
11715700_s_at
11715705_a_at
11715706_x_at
11715707_a_at
11715708_s_at
11715709_x_at
11715710_s_at
11715714_s_at
11715716_at
11715720_s_at
11715721_a_at
11715722_a_at
11715725_x_at
11715728_a_at
11715732_at
11715735_a_at
11715738_s_at
11715739_s_at
11715742_s_at
11715744_a_at
11715748_at
11715757_a_at
11715766_a_at
11715769_a_at
11715770_x_at
11715774_s_at
11715776_a_at
11715779_a_at
11715781_a_at
11715782_a_at
11715787_x_at
11715788_a_at
11715789_a_at
11715790_a_at
11715792_a_at
11715793_a_at
11715796_s_at
11715805_a_at
11715817_at
11715818_at
11715824_at
11715830_s_at
11715838_a_at
11715839_a_at
11715840_s_at
11715843_at
11715846_at
11715847_x_at
11715848_a_at
11715852_at
11715856_s_at
11715857_a_at
11715858_s_at
11715864_a_at
11715869_x_at
11715873_a_at
11715881_a_at
11715882_s_at
11715883_x_at
11715889_a_at
11715890_x_at
11715893_s_at
11715897_at
11715903_at
11715904_s_at
11715908_at
11715909_s_at
11715915_a_at
11715916_a_at
11715917_a_at
11715918_s_at
11715919_a_at
11715925_a_at
11715926_s_at
11715932_s_at
11715934_s_at
11715948_at
11715955_a_at
11715957_s_at
11715958_s_at
11715963_a_at
11715964_x_at
11715967_a_at
11715968_s_at
11715969_a_at
11715970_a_at
11715971_a_at
11715972_at
11715978_a_at
11715979_x_at
11715983_a_at
11715999_a_at
11716002_at
11716003_a_at
11716007_a_at
11716010_s_at
11716013_s_at
11716014_a_at
11716016_at
11716017_at
11716019_at
11716020_s_at
11716021_x_at
11716024_a_at
11716026_s_at
11716029_a_at
11716031_s_at
11716032_s_at
11716033_at
11716034_a_at
11716035_at
11716040_a_at
11716041_a_at
11716049_a_at
11716055_s_at
11716062_a_at
11716063_at
11716064_a_at
11716065_at
11716070_a_at
11716074_x_at
11716075_a_at
11716076_at
11716077_x_at
11716078_a_at
11716086_a_at
11716092_x_at
11716093_a_at
11716097_a_at
11716098_a_at
11716100_a_at
11716102_x_at
11716103_a_at
11716109_a_at
11716110_s_at
11716111_x_at
11716112_at
11716115_s_at
11716116_at
11716123_a_at
11716125_a_at
11716136_s_at
11716139_s_at
11716140_x_at
11716148_a_at
11716151_a_at
11716155_s_at
11716156_a_at
11716158_a_at
11716165_a_at
11716167_a_at
11716168_s_at
11716173_a_at
11716177_a_at
11716178_s_at
11716179_at
11716182_s_at
11716183_a_at
11716184_s_at
11716185_a_at
11716186_s_at
11716203_a_at
11716205_a_at
11716206_a_at
11716207_s_at
11716208_s_at
11716209_a_at
11716211_a_at
11716221_at
11716222_a_at
11716223_a_at
11716224_a_at
11716226_a_at
11716234_s_at
11716236_s_at
11716240_at
11716243_a_at
11716247_s_at
11716248_a_at
11716260_s_at
11716262_a_at
11716269_s_at
11716277_a_at
11716284_s_at
11716288_s_at
11716297_a_at
11716299_a_at
11716300_x_at
11716301_a_at
11716302_s_at
11716308_s_at
11716309_a_at
11716310_a_at
11716312_at
11716318_x_at
11716320_x_at
11716321_a_at
11716326_a_at
11716328_a_at
11716329_s_at
11716334_a_at
11716342_s_at
11716347_a_at
11716350_a_at
11716351_s_at
11716354_a_at
11716356_at
11716358_s_at
11716359_a_at
11716364_s_at
11716367_s_at
11716368_x_at
11716369_x_at
11716380_a_at
11716382_a_at
11716383_x_at
11716384_at
11716395_a_at
11716414_a_at
11716416_at
11716421_at
11716424_a_at
11716426_x_at
11716433_s_at
11716435_a_at
11716436_s_at
11716437_a_at
11716438_at
11716452_a_at
11716455_at
11716457_x_at
11716459_at
11716460_x_at
11716469_x_at
11716471_at
11716476_a_at
11716478_s_at
11716483_x_at
11716490_a_at
11716491_s_at
11716498_s_at
11716501_a_at
11716505_a_at
11716512_a_at
11716513_a_at
11716515_x_at
11716520_at
11716523_at
11716524_a_at
11716527_a_at
11716533_a_at
11716534_s_at
11716541_a_at
11716551_s_at
11716554_a_at
11716562_at
11716563_s_at
11716566_a_at
11716567_a_at
11716569_at
11716577_s_at
11716579_a_at
11716581_a_at
11716583_a_at
11716586_a_at
11716588_at
11716589_x_at
11716592_s_at
11716607_a_at
11716608_a_at
11716609_a_at
11716610_a_at
11716615_s_at
11716616_a_at
11716617_at
11716624_s_at
11716634_a_at
11716638_s_at
11716639_a_at
11716649_a_at
11716652_a_at
11716653_x_at
11716665_s_at
11716668_at
11716669_x_at
11716682_s_at
11716683_x_at
11716691_a_at
11716696_s_at
11716697_at
11716703_a_at
11716708_a_at
11716709_s_at
11716710_a_at
11716711_a_at
11716715_a_at
11716716_x_at
11716728_s_at
11716729_a_at
11716730_a_at
11716733_at
11716742_a_at
11716750_a_at
11716751_a_at
11716753_x_at
11716754_a_at
11716759_a_at
11716768_a_at
11716771_s_at
11716779_at
11716786_s_at
11716789_s_at
11716790_x_at
11716792_s_at
11716793_a_at
11716794_a_at
11716795_s_at
11716805_s_at
11716807_a_at
11716810_a_at
11716816_a_at
11716819_a_at
11716821_s_at
11716822_a_at
11716828_a_at
11716829_a_at
11716831_at
11716837_a_at
11716842_a_at
11716846_a_at
11716848_a_at
11716849_s_at
11716851_at
11716855_a_at
11716858_a_at
11716861_s_at
11716868_at
11716870_a_at
11716871_at
11716876_a_at
11716883_s_at
11716887_a_at
11716895_s_at
11716898_at
11716903_a_at
11716905_a_at
11716906_a_at
11716920_at
11716927_a_at
11716931_at
11716932_a_at
11716933_a_at
11716935_a_at
11716937_a_at
11716939_a_at
11716946_s_at
11716947_at
11716959_s_at
11716965_a_at
11716966_a_at
11716974_a_at
11716981_x_at
11716984_a_at
11716988_s_at
11716989_s_at
11716992_at
11716994_s_at
11716999_a_at
11717008_a_at
11717012_s_at
11717013_a_at
11717018_a_at
11717020_a_at
11717025_s_at
11717027_a_at
11717034_a_at
11717038_a_at
11717039_a_at
11717042_at
11717044_a_at
11717051_s_at
11717052_at
11717053_a_at
11717055_a_at
11717056_a_at
11717057_x_at
11717058_x_at
11717061_a_at
11717065_a_at
11717066_at
11717067_a_at
11717071_at
11717073_a_at
11717074_a_at
11717075_a_at
11717078_s_at
11717090_a_at
11717095_s_at
11717096_a_at
11717099_at
11717102_a_at
11717103_s_at
11717107_a_at
11717110_a_at
11717114_a_at
11717127_a_at
11717137_s_at
11717140_a_at
11717147_a_at
11717148_s_at
11717156_s_at
11717160_a_at
11717162_a_at
11717166_a_at
11717188_s_at
11717189_x_at
11717193_a_at
11717194_a_at
11717204_at
11717220_at
11717223_a_at
11717235_s_at
11717237_s_at
11717238_a_at
11717239_s_at
11717241_a_at
11717248_s_at
11717249_s_at
11717251_s_at
11717254_at
11717255_x_at
11717271_a_at
11717272_at
11717273_at
11717274_s_at
11717275_s_at
11717277_a_at
11717281_a_at
11717283_a_at
11717286_a_at
11717290_s_at
11717295_s_at
11717298_s_at
11717299_at
11717300_x_at
11717301_at
11717305_a_at
11717306_x_at
11717307_s_at
11717310_a_at
11717316_x_at
11717321_at
11717327_at
11717333_at
11717337_a_at
11717339_s_at
11717342_a_at
11717343_a_at
11717345_a_at
11717346_a_at
11717347_s_at
11717349_a_at
11717373_at
11717386_s_at
11717401_at
11717402_s_at
11717410_a_at
11717427_a_at
11717428_s_at
11717429_x_at
11717434_s_at
11717435_a_at
11717436_a_at
11717438_x_at
11717440_a_at
11717447_s_at
11717453_at
11717465_s_at
11717480_a_at
11717481_s_at
11717485_a_at
11717492_x_at
11717499_at
11717504_a_at
11717512_a_at
11717513_a_at
11717514_a_at
11717516_s_at
11717519_a_at
11717530_a_at
11717538_a_at
11717540_a_at
11717544_a_at
11717554_at
11717555_at
11717562_x_at
11717567_a_at
11717568_s_at
11717574_s_at
11717578_a_at
11717579_s_at
11717580_a_at
11717581_s_at
11717582_a_at
11717585_a_at
11717591_s_at
11717594_s_at
11717596_s_at
11717597_x_at
11717618_s_at
11717629_at
11717630_s_at
11717634_a_at
11717638_at
11717641_a_at
11717651_a_at
11717652_s_at
11717672_s_at
11717681_at
11717691_a_at
11717699_a_at
11717706_a_at
11717708_s_at
11717710_a_at
11717718_at
11717719_a_at
11717720_a_at
11717721_s_at
11717722_s_at
11717724_a_at
11717725_x_at
11717726_s_at
11717732_s_at
11717738_at
11717739_at
11717740_a_at
11717745_s_at
11717746_a_at
11717747_s_at
11717757_s_at
11717763_a_at
11717775_s_at
11717791_a_at
11717803_a_at
11717804_a_at
11717823_s_at
11717827_a_at
11717829_s_at
11717831_a_at
11717838_a_at
11717848_a_at
11717856_a_at
11717858_a_at
11717860_a_at
11717861_a_at
11717862_x_at
11717871_s_at
11717872_a_at
11717875_a_at
11717886_a_at
11717889_s_at
11717891_a_at
11717899_x_at
11717906_s_at
11717912_s_at
11717915_s_at
11717935_a_at
11717948_at
11717950_s_at
11717979_at
11717986_a_at
11717989_a_at
11717994_a_at
11717995_x_at
11717997_at
11718005_a_at
11718026_a_at
11718029_a_at
11718036_at
11718037_x_at
11718048_a_at
11718049_s_at
11718050_a_at
11718051_a_at
11718064_a_at
11718065_a_at
11718066_a_at
11718071_s_at
11718091_at
11718095_s_at
11718099_a_at
11718100_s_at
11718103_a_at
11718104_x_at
11718108_a_at
11718114_a_at
11718134_a_at
11718135_at
11718137_a_at
11718141_at
11718147_a_at
11718148_a_at
11718158_a_at
11718168_a_at
11718169_a_at
11718191_at
11718194_s_at
11718203_a_at
11718219_a_at
11718222_s_at
11718223_a_at
11718224_s_at
11718225_at
11718228_a_at
11718230_a_at
11718231_x_at
11718243_a_at
11718246_a_at
11718264_a_at
11718266_s_at
11718268_a_at
11718269_x_at
11718271_a_at
11718272_a_at
11718278_s_at
11718287_at
11718293_a_at
11718294_s_at
11718296_a_at
11718313_at
11718314_x_at
11718322_at
11718338_a_at
11718339_x_at
11718341_s_at
11718344_a_at
11718345_a_at
11718346_x_at
11718347_a_at
11718350_s_at
11718354_a_at
11718362_at
11718366_s_at
11718370_a_at
11718371_s_at
11718382_x_at
11718394_at
11718395_s_at
11718396_x_at
11718397_s_at
11718398_a_at
11718399_s_at
11718401_a_at
11718402_a_at
11718405_a_at
11718406_s_at
11718407_a_at
11718408_x_at
11718411_a_at
11718413_a_at
11718416_a_at
11718419_at
11718422_s_at
11718428_x_at
11718434_a_at
11718435_a_at
11718457_at
11718465_s_at
11718468_s_at
11718473_a_at
11718475_s_at
11718478_s_at
11718481_s_at
11718482_at
11718483_s_at
11718486_a_at
11718489_s_at
11718490_s_at
11718495_a_at
11718498_s_at
11718501_a_at
11718503_a_at
11718514_s_at
11718515_a_at
11718517_x_at
11718523_s_at
11718525_s_at
11718534_at
11718535_at
11718544_s_at
11718547_a_at
11718552_at
11718556_s_at
11718558_s_at
11718563_a_at
11718569_a_at
11718573_s_at
11718575_s_at
11718576_s_at
11718577_s_at
11718578_a_at
11718582_a_at
11718583_a_at
11718584_a_at
11718592_s_at
11718593_x_at
11718594_a_at
11718595_a_at
11718598_x_at
11718601_a_at
11718604_a_at
11718610_at
11718618_a_at
11718636_a_at
11718644_x_at
11718649_a_at
11718651_at
11718655_s_at
11718657_a_at
11718662_s_at
11718663_s_at
11718665_s_at
11718670_at
11718681_a_at
11718693_at
11718698_at
11718704_at
11718705_at
11718717_a_at
11718728_a_at
11718733_a_at
11718735_at
11718738_a_at
11718742_s_at
11718744_a_at
11718746_x_at
11718748_at
11718757_s_at
11718758_a_at
11718759_x_at
11718765_a_at
11718766_at
11718767_x_at
11718772_at
11718773_s_at
11718774_s_at
11718775_a_at
11718776_s_at
11718777_at
11718780_a_at
11718781_s_at
11718810_at
11718821_a_at
11718836_a_at
11718841_s_at
11718843_s_at
11718845_a_at
11718854_a_at
11718855_a_at
11718863_at
11718864_s_at
11718870_a_at
11718880_at
11718883_a_at
11718890_x_at
11718891_s_at
11718892_s_at
11718896_x_at
11718900_a_at
11718904_s_at
11718908_s_at
11718909_x_at
11718911_a_at
11718912_a_at
11718917_a_at
11718918_x_at
11718944_a_at
11718949_a_at
11718960_at
11718961_a_at
11718962_a_at
11718963_at
11718964_at
11718965_s_at
11718966_at
11718970_a_at
11718971_x_at
11718972_at
11718974_at
11718975_at
11718978_x_at
11718982_s_at
11718986_a_at
11718989_s_at
11718992_a_at
11719001_a_at
11719002_at
11719013_at
11719015_a_at
11719020_at
11719023_a_at
11719024_at
11719025_a_at
11719026_a_at
11719027_a_at
11719028_a_at
11719034_a_at
11719037_a_at
11719042_s_at
11719048_a_at
11719049_a_at
11719062_a_at
11719069_s_at
11719081_a_at
11719094_x_at
11719099_at
11719101_at
11719104_s_at
11719105_at
11719111_a_at
11719114_a_at
11719117_x_at
11719118_a_at
11719119_a_at
11719120_a_at
11719121_a_at
11719132_s_at
11719145_a_at
11719147_at
11719151_at
11719152_s_at
11719154_a_at
11719155_a_at
11719156_s_at
11719158_a_at
11719171_a_at
11719172_x_at
11719173_s_at
11719186_a_at
11719191_s_at
11719199_a_at
11719200_a_at
11719205_at
11719207_s_at
11719208_s_at
11719209_x_at
11719226_at
11719240_at
11719242_s_at
11719246_a_at
11719247_at
11719248_a_at
11719253_at
11719254_at
11719255_s_at
11719257_s_at
11719261_s_at
11719265_a_at
11719275_a_at
11719280_a_at
11719292_a_at
11719293_s_at
11719301_s_at
11719316_s_at
11719318_a_at
11719321_a_at
11719326_a_at
11719327_a_at
11719328_a_at
11719329_x_at
11719331_s_at
11719333_a_at
11719349_at
11719352_x_at
11719353_s_at
11719355_s_at
11719375_x_at
11719377_x_at
11719388_x_at
11719397_a_at
11719401_a_at
11719407_a_at
11719410_s_at
11719412_at
11719413_a_at
11719414_a_at
11719415_a_at
11719420_a_at
11719422_s_at
11719443_at
11719444_s_at
11719447_s_at
11719459_at
11719462_x_at
11719463_a_at
11719464_x_at
11719465_a_at
11719466_s_at
11719472_s_at
11719473_s_at
11719475_a_at
11719476_at
11719480_a_at
11719481_a_at
11719485_x_at
11719491_a_at
11719499_at
11719500_s_at
11719520_at
11719527_a_at
11719533_a_at
11719548_s_at
11719554_at
11719560_at
11719566_a_at
11719576_s_at
11719588_a_at
11719589_a_at
11719608_a_at
11719609_at
11719612_a_at
11719627_at
11719633_a_at
11719634_a_at
11719652_s_at
11719657_a_at
11719658_a_at
11719666_a_at
11719676_s_at
11719677_a_at
11719682_s_at
11719684_a_at
11719688_a_at
11719695_a_at
11719697_a_at
11719698_x_at
11719703_a_at
11719710_a_at
11719713_a_at
11719715_a_at
11719726_a_at
11719729_at
11719730_at
11719736_s_at
11719737_a_at
11719746_a_at
11719755_a_at
11719759_s_at
11719761_at
11719769_a_at
11719778_s_at
11719779_x_at
11719781_a_at
11719782_a_at
11719783_at
11719788_s_at
11719789_x_at
11719791_s_at
11719792_at
11719800_at
11719801_a_at
11719804_a_at
11719805_a_at
11719806_a_at
11719808_a_at
11719813_s_at
11719815_at
11719818_at
11719819_s_at
11719835_a_at
11719836_x_at
11719837_a_at
11719840_at
11719843_a_at
11719845_a_at
11719857_a_at
11719859_a_at
11719862_a_at
11719872_a_at
11719881_s_at
11719885_a_at
11719886_a_at
11719891_s_at
11719894_s_at
11719895_x_at
11719897_x_at
11719899_at
11719903_at
11719909_s_at
11719912_a_at
11719913_s_at
11719921_s_at
11719922_a_at
11719929_a_at
11719930_a_at
11719933_x_at
11719939_a_at
11719943_at
11719946_a_at
11719960_a_at
11719961_s_at
11719970_a_at
11719971_at
11719976_at
11719980_a_at
11719981_a_at
11719993_x_at
11719999_x_at
11720007_a_at
11720008_a_at
11720013_a_at
11720023_a_at
11720024_a_at
11720028_x_at
11720029_a_at
11720032_a_at
11720033_s_at
11720040_s_at
11720044_at
11720045_a_at
11720047_a_at
11720051_at
11720052_s_at
11720059_a_at
11720062_s_at
11720070_s_at
11720073_s_at
11720079_at
11720080_at
11720087_a_at
11720088_x_at
11720099_s_at
11720104_a_at
11720122_at
11720131_a_at
11720132_a_at
11720153_s_at
11720155_a_at
11720159_a_at
11720161_at
11720162_at
11720167_at
11720169_at
11720170_a_at
11720175_a_at
11720185_a_at
11720192_at
11720200_s_at
11720205_a_at
11720207_a_at
11720208_a_at
11720209_at
11720211_a_at
11720221_at
11720231_s_at
11720239_a_at
11720244_at
11720251_at
11720253_s_at
11720264_at
11720271_at
11720279_a_at
11720296_at
11720297_at
11720298_at
11720303_s_at
11720309_s_at
11720311_a_at
11720314_s_at
11720316_s_at
11720317_a_at
11720318_a_at
11720322_a_at
11720323_s_at
11720328_a_at
11720333_a_at
11720341_at
11720342_s_at
11720346_at
11720354_a_at
11720367_a_at
11720370_x_at
11720380_a_at
11720387_a_at
11720403_at
11720409_s_at
11720410_s_at
11720411_s_at
11720421_at
11720422_s_at
11720431_s_at
11720446_a_at
11720447_s_at
11720448_at
11720451_at
11720454_a_at
11720459_s_at
11720460_x_at
11720467_s_at
11720468_x_at
11720474_a_at
11720481_s_at
11720487_a_at
11720488_a_at
11720491_a_at
11720496_at
11720510_a_at
11720514_at
11720515_s_at
11720519_s_at
11720526_s_at
11720527_at
11720528_at
11720531_at
11720533_a_at
11720543_at
11720548_at
11720558_a_at
11720573_at
11720575_s_at
11720578_a_at
11720581_s_at
11720582_a_at
11720583_s_at
11720584_x_at
11720595_a_at
11720597_s_at
11720599_s_at
11720604_x_at
11720606_a_at
11720607_a_at
11720609_at
11720610_x_at
11720615_a_at
11720616_a_at
11720620_s_at
11720627_a_at
11720631_a_at
11720637_x_at
11720638_a_at
11720654_a_at
11720655_s_at
11720657_x_at
11720663_a_at
11720665_s_at
11720666_at
11720671_x_at
11720676_s_at
11720678_a_at
11720680_a_at
11720704_s_at
11720721_s_at
11720730_at
11720734_s_at
11720745_a_at
11720746_s_at
11720754_x_at
11720757_a_at
11720758_s_at
11720769_a_at
11720773_x_at
11720780_a_at
11720783_a_at
11720789_at
11720791_a_at
11720813_at
11720816_a_at
11720818_a_at
11720819_s_at
11720830_at
11720839_a_at
11720845_a_at
11720849_a_at
11720851_s_at
11720853_a_at
11720854_a_at
11720875_at
11720888_s_at
11720889_a_at
11720890_a_at
11720893_s_at
11720910_a_at
11720911_a_at
11720916_s_at
11720918_a_at
11720919_s_at
11720920_x_at
11720922_a_at
11720935_a_at
11720946_at
11720947_x_at
11720948_a_at
11720954_s_at
11720961_s_at
11720970_at
11720971_at
11720972_at
11721007_a_at
11721008_a_at
11721009_at
11721010_a_at
11721013_a_at
11721014_s_at
11721015_s_at
11721018_at
11721052_at
11721060_a_at
11721067_s_at
11721078_s_at
11721079_a_at
11721085_a_at
11721090_at
11721091_a_at
11721092_a_at
11721093_a_at
11721113_x_at
11721124_s_at
11721128_a_at
11721141_x_at
11721151_s_at
11721158_a_at
11721168_a_at
11721170_a_at
11721174_a_at
11721175_at
11721181_a_at
11721187_a_at
11721210_a_at
11721212_a_at
11721214_a_at
11721215_a_at
11721216_s_at
11721242_s_at
11721243_a_at
11721244_a_at
11721245_s_at
11721246_x_at
11721254_s_at
11721255_at
11721256_a_at
11721257_at
11721258_a_at
11721271_a_at
11721272_at
11721275_a_at
11721276_s_at
11721278_s_at
11721291_a_at
11721297_at
11721305_a_at
11721307_at
11721308_at
11721315_s_at
11721326_at
11721329_a_at
11721334_a_at
11721335_x_at
11721337_a_at
11721339_a_at
11721347_a_at
11721350_s_at
11721353_at
11721360_at
11721388_a_at
11721400_a_at
11721408_a_at
11721413_at
11721419_at
11721423_a_at
11721428_a_at
11721433_a_at
11721435_at
11721436_a_at
11721437_a_at
11721440_at
11721441_x_at
11721445_x_at
11721451_a_at
11721454_a_at
11721455_s_at
11721456_x_at
11721460_s_at
11721461_a_at
11721466_s_at
11721471_a_at
11721473_a_at
11721475_a_at
11721479_at
11721492_a_at
11721502_at
11721510_x_at
11721523_s_at
11721537_a_at
11721545_x_at
11721547_s_at
11721548_a_at
11721553_a_at
11721559_s_at
11721580_a_at
11721590_a_at
11721599_s_at
11721600_s_at
11721602_a_at
11721609_a_at
11721615_a_at
11721624_s_at
11721625_s_at
11721626_a_at
11721627_a_at
11721628_a_at
11721630_at
11721631_a_at
11721632_a_at
11721633_s_at
11721634_x_at
11721638_s_at
11721644_s_at
11721646_s_at
11721650_at
11721660_s_at
11721661_a_at
11721674_s_at
11721679_a_at
11721680_a_at
11721685_at
11721687_at
11721688_at
11721692_x_at
11721696_a_at
11721700_a_at
11721704_a_at
11721712_at
11721714_s_at
11721724_a_at
11721727_x_at
11721728_a_at
11721729_a_at
11721734_s_at
11721751_s_at
11721774_a_at
11721775_s_at
11721785_a_at
11721786_a_at
11721788_at
11721795_a_at
11721800_a_at
11721802_s_at
11721803_a_at
11721804_a_at
11721814_a_at
11721823_s_at
11721826_x_at
11721827_a_at
11721833_at
11721837_a_at
11721838_a_at
11721844_a_at
11721845_a_at
11721857_a_at
11721858_x_at
11721859_at
11721861_at
11721877_s_at
11721881_at
11721885_s_at
11721886_a_at
11721892_a_at
11721894_at
11721895_x_at
11721897_a_at
11721902_a_at
11721905_a_at
11721906_s_at
11721915_a_at
11721920_at
11721932_a_at
11721942_a_at
11721969_s_at
11721975_s_at
11721976_x_at
11721994_s_at
11721996_a_at
11721997_s_at
11721998_a_at
11722002_a_at
11722004_s_at
11722007_a_at
11722008_a_at
11722009_a_at
11722015_at
11722016_a_at
11722023_a_at
11722031_s_at
11722047_a_at
11722054_a_at
11722058_s_at
11722061_a_at
11722067_a_at
11722073_at
11722078_a_at
11722082_a_at
11722091_a_at
11722093_a_at
11722094_s_at
11722099_at
11722113_a_at
11722114_a_at
11722130_s_at
11722140_a_at
11722149_a_at
11722159_a_at
11722162_a_at
11722163_x_at
11722164_s_at
11722165_a_at
11722166_at
11722167_s_at
11722168_a_at
11722176_a_at
11722178_at
11722184_s_at
11722188_at
11722189_at
11722190_at
11722199_at
11722231_at
11722259_s_at
11722266_at
11722269_a_at
11722276_at
11722302_a_at
11722330_at
11722339_a_at
11722352_s_at
11722355_s_at
11722358_a_at
11722359_x_at
11722369_x_at
11722370_a_at
11722371_x_at
11722372_a_at
11722392_a_at
11722409_at
11722426_a_at
11722445_a_at
11722455_a_at
11722468_at
11722486_a_at
11722503_at
11722517_a_at
11722526_at
11722527_s_at
11722530_a_at
11722531_a_at
11722532_s_at
11722533_x_at
11722551_s_at
11722553_a_at
11722565_a_at
11722566_a_at
11722568_at
11722572_at
11722575_a_at
11722579_a_at
11722584_a_at
11722598_s_at
11722616_at
11722640_s_at
11722657_x_at
11722658_at
11722660_a_at
11722661_at
11722671_at
11722679_a_at
11722681_at
11722683_a_at
11722700_a_at
11722705_at
11722715_at
11722716_s_at
11722725_a_at
11722728_a_at
11722767_s_at
11722768_s_at
11722777_a_at
11722778_s_at
11722783_at
11722786_s_at
11722787_a_at
11722790_s_at
11722796_a_at
11722797_a_at
11722798_s_at
11722799_a_at
11722812_s_at
11722813_s_at
11722818_a_at
11722826_a_at
11722828_s_at
11722838_a_at
11722842_s_at
11722844_a_at
11722845_s_at
11722851_at
11722852_s_at
11722855_at
11722860_a_at
11722862_x_at
11722868_a_at
11722872_a_at
11722882_at
11722886_s_at
11722890_a_at
11722900_s_at
11722902_a_at
11722904_a_at
11722905_a_at
11722915_at
11722922_s_at
11722977_at
11722983_at
11722989_a_at
11722990_s_at
11722991_a_at
11722994_s_at
11722995_at
11722999_x_at
11723001_s_at
11723019_at
11723025_at
11723028_a_at
11723032_a_at
11723035_s_at
11723046_a_at
11723047_at
11723050_a_at
11723056_a_at
11723059_a_at
11723060_at
11723064_a_at
11723069_at
11723075_a_at
11723080_at
11723081_s_at
11723089_s_at
11723097_a_at
11723098_a_at
11723104_at
11723105_at
11723125_s_at
11723128_a_at
11723135_s_at
11723149_a_at
11723164_a_at
11723169_s_at
11723174_a_at
11723180_a_at
11723187_at
11723193_s_at
11723194_x_at
11723195_x_at
11723198_s_at
11723199_s_at
11723218_s_at
11723220_at
11723224_s_at
11723234_at
11723235_a_at
11723236_at
11723240_a_at
11723245_a_at
11723246_s_at
11723254_a_at
11723256_a_at
11723264_a_at
11723273_at
11723274_a_at
11723284_at
11723285_a_at
11723288_at
11723289_s_at
11723290_a_at
11723297_a_at
11723299_a_at
11723305_a_at
11723306_s_at
11723312_a_at
11723317_at
11723318_x_at
11723319_a_at
11723322_s_at
11723324_at
11723333_at
11723348_a_at
11723356_a_at
11723357_x_at
11723361_a_at
11723367_a_at
11723369_at
11723374_at
11723401_x_at
11723414_a_at
11723417_s_at
11723419_a_at
11723420_s_at
11723421_x_at
11723427_a_at
11723428_s_at
11723449_a_at
11723467_a_at
11723481_a_at
11723487_a_at
11723493_a_at
11723494_a_at
11723501_at
11723503_at
11723508_at
11723521_x_at
11723524_at
11723528_s_at
11723540_a_at
11723543_a_at
11723544_a_at
11723558_s_at
11723563_at
11723576_s_at
11723578_a_at
11723583_a_at
11723592_at
11723597_at
11723604_a_at
11723607_a_at
11723627_at
11723633_s_at
11723636_at
11723638_at
11723640_s_at
11723648_at
11723665_a_at
11723666_a_at
11723668_at
11723669_s_at
11723681_a_at
11723686_s_at
11723689_at
11723690_at
11723698_a_at
11723699_s_at
11723709_a_at
11723713_at
11723721_a_at
11723724_at
11723725_x_at
11723726_s_at
11723731_at
11723732_at
11723738_a_at
11723753_a_at
11723762_at
11723768_a_at
11723773_a_at
11723774_x_at
11723785_s_at
11723803_a_at
11723813_at
11723814_s_at
11723815_at
11723823_a_at
11723824_s_at
11723830_x_at
11723833_at
11723844_s_at
11723847_a_at
11723853_a_at
11723854_at
11723863_a_at
11723866_a_at
11723878_a_at
11723890_a_at
11723893_s_at
11723901_a_at
11723902_at
11723906_a_at
11723917_s_at
11723918_s_at
11723925_a_at
11723931_a_at
11723936_a_at
11723937_a_at
11723939_a_at
11723941_a_at
11723942_s_at
11723943_x_at
11723945_s_at
11723949_a_at
11723953_a_at
11723955_a_at
11723961_s_at
11723962_at
11723963_a_at
11723969_x_at
11723983_at
11723986_s_at
11723987_a_at
11724004_a_at
11724005_s_at
11724021_at
11724034_at
11724037_at
11724066_s_at
11724070_a_at
11724090_s_at
11724093_s_at
11724103_x_at
11724106_a_at
11724108_s_at
11724113_a_at
11724117_x_at
11724118_a_at
11724119_at
11724130_at
11724131_at
11724132_at
11724133_s_at
11724134_a_at
11724136_s_at
11724140_a_at
11724141_a_at
11724149_a_at
11724151_a_at
11724155_at
11724156_at
11724157_x_at
11724171_a_at
11724192_at
11724196_s_at
11724197_at
11724198_a_at
11724212_at
11724216_a_at
11724225_a_at
11724226_at
11724231_s_at
11724233_a_at
11724242_s_at
11724244_s_at
11724247_a_at
11724255_a_at
11724256_s_at
11724257_a_at
11724258_a_at
11724270_at
11724275_s_at
11724280_a_at
11724283_a_at
11724285_at
11724300_a_at
11724301_a_at
11724319_x_at
11724325_a_at
11724328_a_at
11724334_a_at
11724337_s_at
11724346_a_at
11724349_at
11724355_x_at
11724373_a_at
11724378_s_at
11724387_at
11724395_a_at
11724396_x_at
11724399_a_at
11724405_at
11724408_at
11724414_a_at
11724430_a_at
11724463_a_at
11724464_a_at
11724470_s_at
11724471_x_at
11724478_s_at
11724487_x_at
11724509_a_at
11724514_a_at
11724515_a_at
11724517_s_at
11724547_a_at
11724570_at
11724571_at
11724573_at
11724589_s_at
11724597_a_at
[truncated: 5,689 more rows]

## Sheet: S3 Table. PVAC selected probe sets from u219.sensation.ffpe
PVAC selected probe sets from the sample-matched dataset u219.sensation.ffpe (i.e. FFPE samples profiled on HG-U219 array using the Affymetrix's SensationPlusTM FFPE Amplification and 3'IVT Labeling Kit)
probeSet.id
11715100_at
11715101_s_at
11715107_s_at
11715111_s_at
11715116_s_at
11715117_x_at
11715118_s_at
11715120_s_at
11715126_s_at
11715128_s_at
11715132_x_at
11715138_s_at
11715140_s_at
11715148_s_at
11715149_x_at
11715155_s_at
11715164_s_at
11715165_at
11715168_s_at
11715175_x_at
11715184_x_at
11715189_s_at
11715198_s_at
11715199_s_at
11715200_s_at
11715201_s_at
11715202_s_at
11715204_x_at
11715216_s_at
11715218_s_at
11715219_s_at
11715222_at
11715232_x_at
11715237_s_at
11715238_x_at
11715239_x_at
11715241_s_at
11715243_x_at
11715244_x_at
11715246_x_at
11715258_s_at
11715265_at
11715267_s_at
11715269_x_at
11715271_s_at
11715272_s_at
11715276_s_at
11715277_s_at
11715278_s_at
11715280_s_at
11715282_s_at
11715288_s_at
11715290_s_at
11715306_s_at
11715307_s_at
11715310_s_at
11715316_x_at
11715317_s_at
11715323_s_at
11715324_s_at
11715343_at
11715344_at
11715347_s_at
11715348_x_at
11715349_a_at
11715350_a_at
11715351_at
11715352_x_at
11715353_s_at
11715354_a_at
11715355_at
11715356_x_at
11715357_s_at
11715358_x_at
11715359_a_at
11715360_x_at
11715361_a_at
11715362_at
11715363_a_at
11715364_a_at
11715365_x_at
11715366_a_at
11715367_s_at
11715369_s_at
11715370_s_at
11715371_a_at
11715374_a_at
11715375_x_at
11715376_a_at
11715379_a_at
11715380_s_at
11715381_a_at
11715382_x_at
11715383_a_at
11715384_x_at
11715385_s_at
11715388_s_at
11715389_x_at
11715390_s_at
11715392_x_at
11715393_a_at
11715394_s_at
11715395_a_at
11715396_s_at
11715398_a_at
11715399_at
11715400_x_at
11715401_s_at
11715402_x_at
11715403_a_at
11715404_a_at
11715405_x_at
11715406_a_at
11715407_s_at
11715408_x_at
11715410_x_at
11715411_a_at
11715413_s_at
11715414_x_at
11715415_a_at
11715417_s_at
11715418_x_at
11715419_at
11715420_a_at
11715421_a_at
11715422_a_at
11715423_s_at
11715424_x_at
11715426_s_at
11715428_x_at
11715429_s_at
11715431_a_at
11715434_a_at
11715435_s_at
11715436_at
11715437_at
11715439_at
11715440_a_at
11715441_a_at
11715442_s_at
11715443_a_at
11715444_at
11715445_a_at
11715446_a_at
11715448_at
11715449_x_at
11715451_a_at
11715452_s_at
11715453_a_at
11715456_a_at
11715457_x_at
11715458_a_at
11715459_x_at
11715460_a_at
11715461_at
11715462_x_at
11715463_s_at
11715464_x_at
11715465_at
11715466_at
11715467_s_at
11715468_at
11715469_s_at
11715470_x_at
11715471_a_at
11715472_a_at
11715473_at
11715474_at
11715475_a_at
11715476_s_at
11715477_at
11715478_a_at
11715479_a_at
11715480_x_at
11715482_a_at
11715483_s_at
11715484_a_at
11715488_s_at
11715492_s_at
11715493_a_at
11715495_a_at
11715496_a_at
11715497_a_at
11715498_a_at
11715499_x_at
11715501_s_at
11715502_x_at
11715503_a_at
11715504_a_at
11715505_a_at
11715506_a_at
11715507_s_at
11715508_x_at
11715509_a_at
11715510_s_at
11715511_x_at
11715513_s_at
11715515_a_at
11715516_x_at
11715517_s_at
11715518_a_at
11715519_a_at
11715520_at
11715521_a_at
11715523_a_at
11715524_a_at
11715525_a_at
11715526_s_at
11715527_x_at
11715530_a_at
11715531_at
11715532_a_at
11715533_a_at
11715534_a_at
11715536_a_at
11715537_x_at
11715538_s_at
11715539_x_at
11715540_s_at
11715541_a_at
11715542_s_at
11715543_x_at
11715544_a_at
11715554_a_at
11715556_a_at
11715557_at
11715558_a_at
11715561_s_at
11715562_x_at
11715563_s_at
11715564_s_at
11715566_at
11715567_at
11715568_a_at
11715569_at
11715570_x_at
11715571_a_at
11715572_a_at
11715573_s_at
11715574_a_at
11715578_s_at
11715583_s_at
11715584_a_at
11715585_a_at
11715586_at
11715587_at
11715588_x_at
11715591_s_at
11715593_s_at
11715598_at
11715600_a_at
11715602_s_at
11715603_s_at
11715604_x_at
11715605_s_at
11715607_at
11715608_x_at
11715610_a_at
11715613_a_at
11715614_at
11715615_at
11715616_a_at
11715617_a_at
11715618_a_at
11715619_x_at
11715620_a_at
11715621_at
11715624_at
11715625_a_at
11715626_a_at
11715627_x_at
11715630_s_at
11715631_x_at
11715635_x_at
11715639_a_at
11715640_a_at
11715642_s_at
11715644_s_at
11715646_a_at
11715647_a_at
11715648_x_at
11715651_s_at
11715652_a_at
11715655_s_at
11715656_at
11715658_a_at
11715659_s_at
11715660_a_at
11715661_a_at
11715662_x_at
11715663_a_at
11715664_a_at
11715667_s_at
11715668_a_at
11715670_a_at
11715671_x_at
11715672_a_at
11715673_x_at
11715674_s_at
11715677_x_at
11715680_s_at
11715681_s_at
11715682_a_at
11715683_a_at
11715686_s_at
11715689_a_at
11715690_x_at
11715691_s_at
11715693_s_at
11715694_at
11715695_x_at
11715700_s_at
11715701_s_at
11715702_at
11715705_a_at
11715706_x_at
11715708_s_at
11715709_x_at
11715710_s_at
11715711_a_at
11715713_a_at
11715715_x_at
11715716_at
11715720_s_at
11715722_a_at
11715723_s_at
11715724_s_at
11715725_x_at
11715728_a_at
11715732_at
11715735_a_at
11715738_s_at
11715739_s_at
11715740_a_at
11715742_s_at
11715744_a_at
11715746_a_at
11715747_a_at
11715748_at
11715749_s_at
11715750_at
11715751_a_at
11715756_x_at
11715757_a_at
11715765_a_at
11715766_a_at
11715768_x_at
11715769_a_at
11715770_x_at
11715775_a_at
11715776_a_at
11715781_a_at
11715782_a_at
11715783_x_at
11715787_x_at
11715788_a_at
11715789_a_at
11715791_at
11715792_a_at
11715793_a_at
11715794_x_at
11715795_at
11715796_s_at
11715802_a_at
11715805_a_at
11715807_a_at
11715808_a_at
11715810_a_at
11715811_s_at
11715814_a_at
11715816_at
11715817_at
11715818_at
11715819_a_at
11715821_a_at
11715823_x_at
11715824_at
11715831_s_at
11715832_s_at
11715837_a_at
11715838_a_at
11715839_a_at
11715840_s_at
11715846_at
11715847_x_at
11715848_a_at
11715853_a_at
11715856_s_at
11715857_a_at
11715858_s_at
11715861_a_at
11715862_x_at
11715864_a_at
11715865_a_at
11715866_x_at
11715873_a_at
11715874_s_at
11715875_a_at
11715877_s_at
11715878_a_at
11715881_a_at
11715882_s_at
11715883_x_at
11715884_a_at
11715886_at
11715888_s_at
11715889_a_at
11715890_x_at
11715893_s_at
11715894_x_at
11715896_s_at
11715897_at
11715904_s_at
11715905_x_at
11715908_at
11715909_s_at
11715910_a_at
11715911_at
11715915_a_at
11715916_a_at
11715917_a_at
11715918_s_at
11715919_a_at
11715921_a_at
11715922_x_at
11715924_a_at
11715925_a_at
11715926_s_at
11715932_s_at
11715934_s_at
11715938_x_at
11715940_s_at
11715941_s_at
11715942_a_at
11715943_x_at
11715948_at
11715950_a_at
11715953_a_at
11715956_s_at
11715958_s_at
11715963_a_at
11715964_x_at
11715967_a_at
11715968_s_at
11715970_a_at
11715971_a_at
11715972_at
11715979_x_at
11715983_a_at
11715988_x_at
11715989_a_at
11715991_a_at
11715992_s_at
11715997_a_at
11715999_a_at
11716002_at
11716003_a_at
11716006_a_at
11716010_s_at
11716013_s_at
11716014_a_at
11716016_at
11716017_at
11716018_s_at
11716019_at
11716020_s_at
11716021_x_at
11716024_a_at
11716025_a_at
11716026_s_at
11716027_at
11716028_x_at
11716029_a_at
11716030_x_at
11716031_s_at
11716032_s_at
11716033_at
11716034_a_at
11716035_at
11716036_x_at
11716040_a_at
11716041_a_at
11716048_at
11716049_a_at
11716053_a_at
11716054_at
11716055_s_at
11716062_a_at
11716063_at
11716064_a_at
11716068_a_at
11716072_s_at
11716073_a_at
11716075_a_at
11716076_at
11716077_x_at
11716078_a_at
11716084_at
11716086_a_at
11716087_s_at
11716092_x_at
11716093_a_at
11716094_a_at
11716095_s_at
11716099_s_at
11716100_a_at
11716101_s_at
11716102_x_at
11716103_a_at
11716109_a_at
11716110_s_at
11716111_x_at
11716112_at
11716115_s_at
11716116_at
11716118_a_at
11716121_s_at
11716126_x_at
11716128_at
11716130_a_at
11716131_s_at
11716139_s_at
11716140_x_at
11716144_a_at
11716145_a_at
11716148_a_at
11716149_a_at
11716151_a_at
11716154_x_at
11716155_s_at
11716156_a_at
11716158_a_at
11716159_a_at
11716165_a_at
11716167_a_at
11716173_a_at
11716174_s_at
11716175_x_at
11716177_a_at
11716178_s_at
11716182_s_at
11716183_a_at
11716184_s_at
11716185_a_at
11716186_s_at
11716197_a_at
11716203_a_at
11716204_a_at
11716206_a_at
11716207_s_at
11716208_s_at
11716209_a_at
11716210_at
11716212_a_at
11716214_a_at
11716222_a_at
11716223_a_at
11716226_a_at
11716232_at
11716233_a_at
11716236_s_at
11716238_at
11716239_s_at
11716240_at
11716241_x_at
11716244_s_at
11716247_s_at
11716255_a_at
11716256_x_at
11716257_s_at
11716261_a_at
11716262_a_at
11716266_s_at
11716269_s_at
11716272_a_at
11716274_a_at
11716284_s_at
11716286_at
11716287_at
11716288_s_at
11716299_a_at
11716301_a_at
11716303_s_at
11716304_a_at
11716306_a_at
11716308_s_at
11716309_a_at
11716310_a_at
11716317_at
11716320_x_at
11716326_a_at
11716327_x_at
11716328_a_at
11716329_s_at
11716331_a_at
11716333_x_at
11716334_a_at
11716340_a_at
11716342_s_at
11716343_a_at
11716346_at
11716347_a_at
11716348_s_at
11716350_a_at
11716351_s_at
11716353_x_at
11716355_s_at
11716356_at
11716358_s_at
11716362_a_at
11716363_x_at
11716365_x_at
11716367_s_at
11716368_x_at
11716369_x_at
11716372_at
11716373_a_at
11716374_s_at
11716376_at
11716378_a_at
11716379_s_at
11716380_a_at
11716381_x_at
11716382_a_at
11716383_x_at
11716384_at
11716387_s_at
11716389_a_at
11716392_s_at
11716395_a_at
11716399_at
11716401_a_at
11716402_at
11716404_s_at
11716405_a_at
11716413_x_at
11716414_a_at
11716416_at
11716421_at
11716422_x_at
11716424_a_at
11716425_s_at
11716426_x_at
11716428_a_at
11716430_a_at
11716433_s_at
11716436_s_at
11716437_a_at
11716438_at
11716442_a_at
11716443_at
11716452_a_at
11716455_at
11716456_at
11716457_x_at
11716458_a_at
11716459_at
11716460_x_at
11716469_x_at
11716475_a_at
11716477_x_at
11716478_s_at
11716479_s_at
11716480_a_at
11716481_x_at
11716482_a_at
11716483_x_at
11716484_at
11716490_a_at
11716491_s_at
11716495_a_at
11716496_s_at
11716497_at
11716498_s_at
11716505_a_at
11716506_s_at
11716511_x_at
11716512_a_at
11716513_a_at
11716515_x_at
11716519_s_at
11716520_at
11716521_a_at
11716522_x_at
11716523_at
11716524_a_at
11716525_a_at
11716526_x_at
11716527_a_at
11716533_a_at
11716534_s_at
11716535_a_at
11716537_s_at
11716541_a_at
11716542_x_at
11716546_s_at
11716547_s_at
11716548_x_at
11716551_s_at
11716553_a_at
11716554_a_at
11716556_a_at
11716557_a_at
11716559_x_at
11716568_a_at
11716575_a_at
11716576_a_at
11716577_s_at
11716579_a_at
11716580_s_at
11716583_a_at
11716584_x_at
11716587_at
11716593_x_at
11716594_a_at
11716595_s_at
11716607_a_at
11716608_a_at
11716609_a_at
11716610_a_at
11716611_x_at
11716613_s_at
11716615_s_at
11716616_a_at
11716617_at
11716620_a_at
11716622_x_at
11716626_at
11716633_a_at
11716634_a_at
11716635_x_at
11716636_a_at
11716637_at
11716638_s_at
11716639_a_at
11716640_a_at
11716641_x_at
11716643_s_at
11716646_a_at
11716647_x_at
11716649_a_at
11716650_a_at
11716651_a_at
11716654_a_at
11716655_a_at
11716656_x_at
11716663_a_at
11716664_x_at
11716665_s_at
11716666_a_at
11716668_at
11716669_x_at
11716670_s_at
11716673_a_at
11716674_a_at
11716681_at
11716682_s_at
11716683_x_at
11716685_s_at
11716688_at
11716690_x_at
11716692_x_at
11716696_s_at
11716697_at
11716703_a_at
11716707_a_at
11716708_a_at
11716709_s_at
11716711_a_at
11716715_a_at
11716716_x_at
11716726_a_at
11716728_s_at
11716729_a_at
11716730_a_at
11716733_at
11716741_x_at
11716746_a_at
11716751_a_at
11716752_x_at
11716753_x_at
11716759_a_at
11716765_s_at
11716766_a_at
11716779_at
11716780_s_at
11716781_s_at
11716782_a_at
11716789_s_at
11716790_x_at
11716791_a_at
11716792_s_at
11716794_a_at
11716795_s_at
11716799_at
11716810_a_at
11716817_a_at
11716821_s_at
11716825_a_at
11716828_a_at
11716831_at
11716834_a_at
11716835_a_at
11716836_a_at
11716837_a_at
11716842_a_at
11716843_a_at
11716846_a_at
11716848_a_at
11716855_a_at
11716856_a_at
11716858_a_at
11716865_a_at
11716866_x_at
11716868_at
11716870_a_at
11716877_at
11716883_s_at
11716884_a_at
11716885_x_at
11716887_a_at
11716890_a_at
11716894_x_at
11716895_s_at
11716904_s_at
11716905_a_at
11716906_a_at
11716909_a_at
11716911_a_at
11716912_x_at
11716913_a_at
11716914_a_at
11716915_a_at
11716916_a_at
11716920_at
11716925_at
11716932_a_at
11716933_a_at
11716934_a_at
11716935_a_at
11716937_a_at
11716941_at
11716945_s_at
11716946_s_at
11716947_at
11716948_s_at
11716955_s_at
11716960_a_at
11716961_x_at
11716965_a_at
11716966_a_at
11716973_a_at
11716974_a_at
11716975_a_at
11716979_a_at
11716981_x_at
11716989_s_at
11716994_s_at
11716996_a_at
11716998_a_at
11717004_s_at
11717008_a_at
11717011_a_at
11717012_s_at
11717013_a_at
11717014_x_at
11717016_a_at
11717018_a_at
11717019_x_at
11717020_a_at
11717023_a_at
11717027_a_at
11717031_a_at
11717045_a_at
11717051_s_at
11717053_a_at
11717055_a_at
11717057_x_at
11717058_x_at
11717061_a_at
11717063_s_at
11717065_a_at
11717066_at
11717067_a_at
11717070_x_at
11717072_x_at
11717073_a_at
11717075_a_at
11717076_s_at
11717078_s_at
11717080_x_at
11717082_a_at
11717086_x_at
11717087_s_at
11717088_s_at
11717090_a_at
11717092_s_at
11717093_at
11717095_s_at
11717096_a_at
11717097_a_at
11717099_at
11717100_a_at
11717101_a_at
11717102_a_at
11717103_s_at
11717107_a_at
11717110_a_at
11717126_at
11717127_a_at
11717135_a_at
11717136_x_at
11717137_s_at
11717142_at
11717144_s_at
11717146_at
11717147_a_at
11717148_s_at
11717153_a_at
11717154_a_at
11717155_a_at
11717160_a_at
11717163_s_at
11717164_a_at
11717165_a_at
11717166_a_at
11717168_a_at
11717174_a_at
11717178_a_at
11717183_a_at
11717184_a_at
11717188_s_at
11717189_x_at
11717190_s_at
11717193_a_at
11717194_a_at
11717195_a_at
11717196_a_at
11717207_x_at
11717211_a_at
11717216_a_at
11717219_s_at
11717220_at
11717230_a_at
11717235_s_at
11717236_x_at
11717237_s_at
11717238_a_at
11717239_s_at
11717248_s_at
11717249_s_at
11717251_s_at
11717254_at
11717255_x_at
11717256_at
11717257_s_at
11717261_a_at
11717264_a_at
11717271_a_at
11717272_at
11717273_at
11717274_s_at
11717275_s_at
11717284_a_at
11717287_a_at
11717289_a_at
11717290_s_at
11717295_s_at
11717296_s_at
11717298_s_at
11717299_at
11717300_x_at
11717301_at
11717305_a_at
11717306_x_at
11717307_s_at
11717316_x_at
11717320_a_at
11717321_at
11717326_at
11717327_at
11717329_at
11717333_at
11717337_a_at
11717339_s_at
11717342_a_at
11717343_a_at
11717344_x_at
11717345_a_at
11717349_a_at
11717354_at
11717368_x_at
11717378_at
11717379_a_at
11717385_a_at
11717386_s_at
11717387_x_at
11717388_x_at
11717389_a_at
11717400_a_at
11717401_at
11717402_s_at
11717403_a_at
11717411_s_at
11717413_a_at
11717427_a_at
11717429_x_at
11717431_a_at
11717435_a_at
11717436_a_at
11717437_x_at
11717439_s_at
11717441_a_at
11717447_s_at
11717450_a_at
11717453_at
11717454_at
11717455_at
11717457_a_at
11717480_a_at
11717481_s_at
11717485_a_at
11717491_a_at
11717492_x_at
11717499_at
11717504_a_at
11717509_at
11717511_a_at
11717513_a_at
11717514_a_at
11717516_s_at
11717518_a_at
11717519_a_at
11717520_a_at
11717521_x_at
11717534_a_at
11717538_a_at
11717540_a_at
11717544_a_at
11717546_s_at
11717551_a_at
11717554_at
11717562_x_at
11717563_a_at
11717564_a_at
11717565_s_at
11717566_at
11717567_a_at
11717568_s_at
11717572_a_at
11717574_s_at
11717575_at
11717576_a_at
11717578_a_at
11717579_s_at
11717580_a_at
11717581_s_at
11717582_a_at
11717585_a_at
11717590_a_at
11717592_at
11717593_x_at
11717594_s_at
11717596_s_at
11717597_x_at
11717599_s_at
11717606_x_at
11717617_a_at
11717618_s_at
11717622_s_at
11717626_a_at
11717634_a_at
11717638_at
11717639_x_at
11717640_s_at
11717652_s_at
11717656_a_at
11717665_a_at
11717668_x_at
11717671_a_at
11717672_s_at
11717675_x_at
11717681_at
11717682_a_at
11717687_a_at
11717688_a_at
11717689_a_at
11717699_a_at
11717713_a_at
11717718_at
11717719_a_at
11717720_a_at
11717721_s_at
11717722_s_at
11717724_a_at
11717725_x_at
11717726_s_at
11717728_at
11717729_a_at
11717730_s_at
11717732_s_at
11717734_at
11717739_at
11717740_a_at
11717745_s_at
11717746_a_at
11717761_a_at
11717763_a_at
11717764_x_at
11717773_a_at
11717774_a_at
11717785_a_at
11717786_x_at
11717787_a_at
11717803_a_at
11717804_a_at
11717807_at
11717823_s_at
11717824_a_at
11717827_a_at
11717829_s_at
11717830_a_at
11717835_a_at
11717838_a_at
11717839_a_at
11717853_at
11717854_a_at
11717858_a_at
11717860_a_at
11717861_a_at
11717862_x_at
11717866_s_at
11717871_s_at
11717872_a_at
11717873_x_at
11717874_a_at
11717875_a_at
11717876_a_at
11717877_a_at
11717878_x_at
11717879_a_at
11717886_a_at
11717889_s_at
11717890_x_at
11717891_a_at
11717892_a_at
11717893_a_at
11717894_s_at
11717895_x_at
11717896_s_at
11717897_a_at
11717904_a_at
11717905_a_at
11717906_s_at
11717909_at
11717912_s_at
11717915_s_at
11717916_s_at
11717917_a_at
11717918_a_at
11717923_s_at
11717924_a_at
11717928_a_at
11717929_s_at
11717935_a_at
11717936_a_at
11717939_a_at
11717944_at
11717951_a_at
11717955_a_at
11717979_at
11717980_x_at
11717981_a_at
11717986_a_at
11717994_a_at
11717995_x_at
11718005_a_at
11718006_a_at
11718007_a_at
11718012_at
11718026_a_at
11718029_a_at
11718037_x_at
11718040_x_at
11718045_s_at
11718047_a_at
11718049_s_at
11718050_a_at
11718051_a_at
11718052_a_at
11718062_a_at
11718065_a_at
11718069_a_at
11718071_s_at
11718072_a_at
11718081_a_at
11718082_a_at
11718091_at
11718095_s_at
11718100_s_at
11718101_at
11718103_a_at
11718114_a_at
11718132_at
11718137_a_at
11718138_at
11718141_at
11718148_a_at
11718156_a_at
11718166_a_at
11718168_a_at
11718169_a_at
11718180_s_at
11718190_s_at
11718192_s_at
11718194_s_at
11718195_a_at
11718196_x_at
11718198_at
11718201_at
11718203_a_at
11718219_a_at
11718220_x_at
11718222_s_at
11718223_a_at
11718224_s_at
11718228_a_at
11718230_a_at
11718231_x_at
11718233_a_at
11718242_a_at
11718246_a_at
11718253_a_at
11718263_a_at
11718264_a_at
11718267_a_at
11718268_a_at
11718269_x_at
11718270_s_at
11718271_a_at
11718272_a_at
11718273_a_at
11718274_s_at
11718278_s_at
11718282_s_at
11718283_a_at
11718284_x_at
11718286_a_at
11718287_at
11718290_a_at
11718291_a_at
11718292_s_at
11718293_a_at
11718294_s_at
11718295_a_at
11718296_a_at
11718304_s_at
11718306_a_at
11718307_a_at
11718312_at
11718313_at
11718314_x_at
11718319_at
11718328_a_at
11718332_a_at
11718333_s_at
11718334_a_at
11718335_a_at
11718338_a_at
11718340_x_at
11718341_s_at
11718344_a_at
11718345_a_at
11718346_x_at
11718347_a_at
11718350_s_at
11718365_s_at
11718366_s_at
11718380_s_at
11718394_at
11718395_s_at
11718396_x_at
11718397_s_at
11718398_a_at
11718399_s_at
11718400_a_at
11718401_a_at
11718402_a_at
11718405_a_at
11718406_s_at
11718407_a_at
11718408_x_at
11718411_a_at
11718414_s_at
11718415_x_at
11718416_a_at
11718419_at
11718420_a_at
11718428_x_at
11718433_a_at
11718434_a_at
11718435_a_at
11718459_a_at
11718461_at
11718467_at
11718468_s_at
11718474_a_at
11718475_s_at
11718483_s_at
11718484_s_at
11718486_a_at
11718491_x_at
11718492_at
11718495_a_at
11718498_s_at
11718501_a_at
11718503_a_at
11718505_s_at
11718506_at
11718509_s_at
11718515_a_at
11718521_a_at
11718523_s_at
11718525_s_at
11718534_at
11718545_a_at
11718556_s_at
11718557_a_at
11718566_s_at
11718568_a_at
11718572_s_at
11718573_s_at
11718575_s_at
11718576_s_at
11718577_s_at
11718578_a_at
11718580_a_at
11718582_a_at
11718583_a_at
11718592_s_at
11718593_x_at
11718595_a_at
11718598_x_at
11718600_a_at
11718601_a_at
11718604_a_at
11718609_a_at
11718610_at
11718611_at
11718617_a_at
11718627_at
11718630_s_at
11718642_s_at
11718643_a_at
11718644_x_at
11718648_s_at
11718649_a_at
11718655_s_at
11718657_a_at
11718658_s_at
11718660_a_at
11718661_at
11718662_s_at
11718663_s_at
11718665_s_at
11718666_x_at
11718667_a_at
11718682_a_at
11718691_a_at
11718695_a_at
11718696_x_at
11718698_at
11718704_at
11718705_at
11718707_a_at
11718708_a_at
11718720_a_at
11718722_at
11718723_at
11718728_a_at
11718731_a_at
11718732_a_at
11718734_a_at
11718735_at
11718736_a_at
11718737_a_at
11718738_a_at
11718742_s_at
11718744_a_at
11718757_s_at
11718758_a_at
11718759_x_at
11718760_a_at
11718761_a_at
11718763_a_at
11718764_at
11718765_a_at
11718766_at
11718767_x_at
11718772_at
11718773_s_at
11718774_s_at
11718775_a_at
11718776_s_at
11718777_at
11718779_at
11718780_a_at
11718783_a_at
11718784_at
11718796_x_at
11718800_at
11718826_a_at
11718827_x_at
11718831_at
11718832_a_at
11718836_a_at
11718837_x_at
11718843_s_at
11718846_a_at
11718847_at
11718849_at
11718854_a_at
11718855_a_at
11718863_at
11718864_s_at
11718867_a_at
11718870_a_at
11718873_a_at
11718875_a_at
11718881_a_at
11718882_x_at
11718885_a_at
11718890_x_at
11718891_s_at
11718892_s_at
11718896_x_at
11718897_at
11718900_a_at
11718901_at
11718903_a_at
11718905_x_at
11718917_a_at
11718918_x_at
11718927_a_at
11718942_at
11718960_at
11718961_a_at
11718962_a_at
11718963_at
11718964_at
11718966_at
11718968_a_at
11718969_a_at
11718970_a_at
11718971_x_at
11718974_at
11718975_at
11718978_x_at
11718980_a_at
11718981_a_at
11718982_s_at
11718986_a_at
11718989_s_at
11718990_x_at
11719012_at
11719014_s_at
11719016_at
11719020_at
11719022_at
11719023_a_at
11719024_at
11719025_a_at
11719027_a_at
11719028_a_at
11719035_a_at
11719042_s_at
11719048_a_at
11719054_at
11719062_a_at
11719063_a_at
11719066_a_at
11719067_s_at
11719078_a_at
11719084_a_at
11719085_a_at
11719088_at
11719097_a_at
11719099_at
11719103_at
11719104_s_at
11719105_at
11719114_a_at
11719115_a_at
11719117_x_at
11719118_a_at
11719119_a_at
11719120_a_at
11719121_a_at
11719132_s_at
11719145_a_at
11719146_x_at
11719147_at
11719151_at
11719169_s_at
11719170_a_at
11719171_a_at
11719172_x_at
11719173_s_at
11719179_a_at
11719191_s_at
11719196_s_at
11719199_a_at
11719207_s_at
11719208_s_at
11719209_x_at
11719217_a_at
11719221_a_at
11719227_x_at
11719235_x_at
11719236_a_at
11719237_at
11719242_s_at
11719246_a_at
11719247_at
11719248_a_at
11719255_s_at
11719261_s_at
11719264_at
11719265_a_at
11719267_s_at
11719275_a_at
11719280_a_at
11719281_a_at
11719282_x_at
11719286_s_at
11719294_at
11719295_a_at
11719308_a_at
11719323_at
11719331_s_at
11719333_a_at
11719343_x_at
11719353_s_at
11719364_a_at
11719366_s_at
11719368_s_at
11719372_s_at
11719373_at
11719375_x_at
11719377_x_at
11719378_a_at
11719381_a_at
11719391_a_at
11719394_a_at
11719404_a_at
11719405_a_at
11719407_a_at
11719408_a_at
11719412_at
11719413_a_at
11719414_a_at
11719422_s_at
11719442_a_at
11719447_s_at
11719448_at
11719452_s_at
11719453_a_at
11719462_x_at
11719463_a_at
11719464_x_at
11719465_a_at
11719466_s_at
11719472_s_at
11719473_s_at
11719475_a_at
11719476_at
11719478_a_at
11719479_at
11719480_a_at
11719481_a_at
11719482_a_at
11719492_s_at
11719493_s_at
11719495_a_at
11719499_at
11719527_a_at
11719531_a_at
11719538_at
11719548_s_at
11719554_at
11719559_at
11719561_s_at
11719562_at
11719563_a_at
11719566_a_at
11719580_s_at
11719587_a_at
11719588_a_at
11719589_a_at
11719615_s_at
11719626_at
11719630_a_at
11719631_s_at
11719633_a_at
11719643_s_at
11719657_a_at
11719658_a_at
11719663_s_at
11719664_a_at
11719666_a_at
11719677_a_at
11719680_x_at
11719682_s_at
11719684_a_at
11719686_a_at
11719688_a_at
11719692_a_at
11719698_x_at
11719701_s_at
11719702_a_at
11719707_a_at
11719713_a_at
11719716_a_at
11719719_at
11719723_a_at
11719726_a_at
11719729_at
11719730_at
11719735_a_at
11719736_s_at
11719737_a_at
11719742_s_at
11719749_a_at
11719751_a_at
11719755_a_at
11719759_s_at
11719778_s_at
11719779_x_at
11719781_a_at
11719782_a_at
11719783_at
11719788_s_at
11719791_s_at
11719792_at
11719801_a_at
11719802_a_at
11719804_a_at
11719805_a_at
11719806_a_at
11719813_s_at
11719818_at
11719819_s_at
11719835_a_at
11719836_x_at
11719837_a_at
11719845_a_at
11719849_s_at
11719851_at
11719852_s_at
11719857_a_at
11719859_a_at
11719860_a_at
11719863_a_at
11719883_a_at
11719886_a_at
11719888_a_at
11719899_at
11719903_at
11719908_a_at
11719909_s_at
11719910_a_at
11719921_s_at
11719922_a_at
11719929_a_at
11719930_a_at
11719931_x_at
11719933_x_at
11719937_a_at
11719943_at
11719958_at
11719960_a_at
11719961_s_at
11719981_a_at
11719990_a_at
11719991_x_at
11720003_at
11720007_a_at
11720023_a_at
11720024_a_at
11720028_x_at
11720029_a_at
11720031_a_at
11720032_a_at
11720033_s_at
11720040_s_at
11720043_a_at
11720045_a_at
11720051_at
11720054_a_at
11720059_a_at
11720060_x_at
11720061_s_at
11720062_s_at
11720070_s_at
11720073_s_at
11720074_x_at
11720075_s_at
11720079_at
11720080_at
11720087_a_at
11720088_x_at
11720089_a_at
11720093_at
11720096_a_at
11720100_a_at
11720102_a_at
11720104_a_at
11720124_at
11720147_a_at
11720153_s_at
11720154_at
11720161_at
11720162_at
11720167_at
11720173_a_at
11720175_a_at
11720176_a_at
11720177_a_at
11720181_a_at
11720184_x_at
11720188_a_at
11720200_s_at
11720203_a_at
11720205_a_at
11720207_a_at
11720208_a_at
11720209_at
11720217_a_at
11720229_a_at
11720251_at
11720253_s_at
11720264_at
11720265_a_at
11720279_a_at
11720294_a_at
11720295_x_at
11720296_at
11720297_at
11720298_at
11720299_s_at
11720303_s_at
11720304_s_at
11720305_a_at
11720309_s_at
11720311_a_at
11720313_a_at
11720314_s_at
11720315_x_at
11720316_s_at
11720317_a_at
11720320_at
11720322_a_at
11720323_s_at
11720327_a_at
11720328_a_at
11720331_at
11720332_a_at
11720333_a_at
11720334_a_at
11720335_s_at
11720336_a_at
11720337_a_at
11720341_at
11720342_s_at
11720344_s_at
11720360_a_at
11720362_at
11720365_a_at
11720375_a_at
11720380_a_at
11720387_a_at
11720388_s_at
11720397_a_at
11720409_s_at
11720410_s_at
11720411_s_at
11720420_at
11720421_at
11720422_s_at
11720431_s_at
11720440_at
11720441_x_at
11720443_s_at
11720447_s_at
11720448_at
11720454_a_at
11720455_a_at
11720458_at
11720459_s_at
11720460_x_at
11720461_a_at
11720466_a_at
11720467_s_at
11720468_x_at
11720469_a_at
11720472_a_at
11720474_a_at
11720475_x_at
11720481_s_at
11720484_a_at
11720487_a_at
11720488_a_at
11720491_a_at
11720495_x_at
11720496_at
11720506_a_at
11720508_at
11720509_a_at
11720514_at
11720515_s_at
11720526_s_at
11720528_at
11720533_a_at
11720536_at
11720558_a_at
11720575_s_at
11720576_a_at
11720579_a_at
11720582_a_at
11720584_x_at
11720587_s_at
11720595_a_at
11720596_at
11720597_s_at
11720598_x_at
11720599_s_at
11720600_a_at
11720603_a_at
11720604_x_at
11720606_a_at
11720607_a_at
11720609_at
11720610_x_at
11720614_s_at
11720615_a_at
11720616_a_at
11720620_s_at
11720621_s_at
11720623_a_at
11720631_a_at
11720637_x_at
11720644_a_at
11720657_x_at
11720665_s_at
11720678_a_at
11720680_a_at
11720697_a_at
11720698_a_at
11720704_s_at
11720731_a_at
11720746_s_at
11720754_x_at
11720756_at
11720757_a_at
11720758_s_at
11720767_s_at
11720773_x_at
11720780_a_at
11720783_a_at
11720791_a_at
11720794_a_at
11720803_at
11720809_x_at
11720810_a_at
11720818_a_at
11720819_s_at
11720827_a_at
11720830_at
11720836_a_at
11720845_a_at
11720851_s_at
11720852_s_at
11720853_a_at
11720854_a_at
11720855_a_at
11720863_at
11720864_s_at
11720868_at
11720880_s_at
11720887_at
11720888_s_at
11720889_a_at
11720890_a_at
11720910_a_at
11720911_a_at
11720916_s_at
11720918_a_at
11720919_s_at
11720920_x_at
11720921_s_at
11720922_a_at
11720923_a_at
11720927_a_at
11720931_x_at
11720935_a_at
11720946_at
11720947_x_at
11720948_a_at
11720954_s_at
11720970_at
11720971_at
11720972_at
11720975_a_at
11720980_a_at
11721001_at
11721003_at
11721004_x_at
11721005_a_at
11721006_s_at
11721007_a_at
11721008_a_at
11721009_at
11721013_a_at
11721014_s_at
11721018_at
11721023_a_at
11721046_a_at
11721052_at
11721055_x_at
11721060_a_at
11721062_s_at
11721065_at
11721066_at
11721067_s_at
11721075_a_at
11721076_at
11721077_a_at
11721078_s_at
11721079_a_at
11721080_at
11721081_at
11721084_a_at
11721085_a_at
11721090_at
11721091_a_at
11721092_a_at
11721093_a_at
11721113_x_at
11721123_a_at
11721124_s_at
11721132_at
11721134_at
11721141_x_at
11721143_a_at
11721146_a_at
11721151_s_at
11721158_a_at
11721168_a_at
11721174_a_at
11721175_at
11721186_a_at
11721199_a_at
11721210_a_at
11721212_a_at
11721214_a_at
11721215_a_at
11721216_s_at
11721218_a_at
11721225_a_at
11721237_a_at
11721242_s_at
11721243_a_at
11721244_a_at
11721245_s_at
11721246_x_at
11721250_s_at
11721254_s_at
11721255_at
11721256_a_at
11721257_at
11721258_a_at
11721271_a_at
11721272_at
11721284_a_at
11721290_a_at
11721296_a_at
11721297_at
11721298_a_at
11721300_a_at
11721304_at
11721305_a_at
11721306_at
11721307_at
11721308_at
11721312_a_at
11721314_at
11721315_s_at
11721326_at
[truncated: 7,381 more rows]
