# Supplementary material for: Feasibility of developing reliable gene expression modules from FFPE derived RNA profiled on Affymetrix arrays
Source: PLoS One. 2018 Aug 31;13(8):e0203346. doi: 10.1371/journal.pone.0203346 (PMC6118369; doi:10.1371/journal.pone.0203346)
Supplement: S4 Table — (XLS) [file pone.0203346.s019.xls]

## Sheet: S3 Table. PVAC selected probe sets from u219.ovation.ff
PVAC selected probe sets from the sample-matched dataset u219.ovation.ff (i.e. Frozen samples profiled on HG-U219 array using the Nugen's Ovation® FFPE WTA System and EncoreTM Biotin Module)
probeSet.id
11715100_at
11715101_s_at
11715102_x_at
11715106_x_at
11715110_at
11715116_s_at
11715117_x_at
11715118_s_at
11715119_s_at
11715121_s_at
11715126_s_at
11715128_s_at
11715132_x_at
11715134_s_at
11715136_at
11715141_s_at
11715142_s_at
11715147_at
11715148_s_at
11715149_x_at
11715150_s_at
11715154_s_at
11715155_s_at
11715164_s_at
11715165_at
11715171_at
11715175_x_at
11715178_s_at
11715182_x_at
11715184_x_at
11715189_s_at
11715190_s_at
11715193_s_at
11715195_at
11715198_s_at
11715202_s_at
11715203_s_at
11715204_x_at
11715207_at
11715210_s_at
11715213_s_at
11715214_at
11715216_s_at
11715218_s_at
11715219_s_at
11715221_x_at
11715222_at
11715223_s_at
11715228_s_at
11715231_x_at
11715233_s_at
11715235_x_at
11715237_s_at
11715238_x_at
11715239_x_at
11715241_s_at
11715242_s_at
11715245_s_at
11715248_s_at
11715249_s_at
11715251_at
11715252_at
11715253_s_at
11715257_x_at
11715258_s_at
11715265_at
11715267_s_at
11715270_s_at
11715272_s_at
11715273_at
11715274_x_at
11715276_s_at
11715278_s_at
11715280_s_at
11715284_x_at
11715285_at
11715288_s_at
11715290_s_at
11715291_s_at
11715292_at
11715293_s_at
11715294_s_at
11715296_s_at
11715298_x_at
11715301_s_at
11715305_s_at
11715306_s_at
11715315_s_at
11715316_x_at
11715319_s_at
11715325_at
11715326_s_at
11715331_x_at
11715334_s_at
11715336_x_at
11715341_at
11715343_at
11715344_at
11715347_s_at
11715348_x_at
11715349_a_at
11715350_a_at
11715351_at
11715352_x_at
11715353_s_at
11715354_a_at
11715355_at
11715356_x_at
11715357_s_at
11715358_x_at
11715359_a_at
11715360_x_at
11715361_a_at
11715362_at
11715363_a_at
11715364_a_at
11715365_x_at
11715366_a_at
11715367_s_at
11715368_a_at
11715369_s_at
11715370_s_at
11715371_a_at
11715372_a_at
11715374_a_at
11715375_x_at
11715376_a_at
11715379_a_at
11715380_s_at
11715381_a_at
11715382_x_at
11715383_a_at
11715384_x_at
11715385_s_at
11715387_at
11715388_s_at
11715389_x_at
11715390_s_at
11715391_s_at
11715392_x_at
11715393_a_at
11715394_s_at
11715395_a_at
11715396_s_at
11715397_x_at
11715398_a_at
11715399_at
11715400_x_at
11715401_s_at
11715402_x_at
11715403_a_at
11715404_a_at
11715405_x_at
11715406_a_at
11715407_s_at
11715408_x_at
11715409_a_at
11715410_x_at
11715411_a_at
11715412_a_at
11715413_s_at
11715414_x_at
11715415_a_at
11715417_s_at
11715418_x_at
11715419_at
11715420_a_at
11715421_a_at
11715422_a_at
11715423_s_at
11715424_x_at
11715425_x_at
11715426_s_at
11715427_at
11715428_x_at
11715429_s_at
11715430_a_at
11715431_a_at
11715432_a_at
11715433_a_at
11715434_a_at
11715435_s_at
11715436_at
11715437_at
11715438_at
11715439_at
11715440_a_at
11715441_a_at
11715442_s_at
11715443_a_at
11715444_at
11715445_a_at
11715446_a_at
11715447_at
11715448_at
11715449_x_at
11715450_at
11715451_a_at
11715452_s_at
11715453_a_at
11715456_a_at
11715457_x_at
11715458_a_at
11715459_x_at
11715460_a_at
11715461_at
11715462_x_at
11715463_s_at
11715464_x_at
11715465_at
11715466_at
11715467_s_at
11715468_at
11715469_s_at
11715470_x_at
11715472_a_at
11715473_at
11715474_at
11715475_a_at
11715476_s_at
11715477_at
11715478_a_at
11715479_a_at
11715480_x_at
11715483_s_at
11715484_a_at
11715487_a_at
11715488_s_at
11715489_a_at
11715490_s_at
11715491_s_at
11715492_s_at
11715493_a_at
11715494_s_at
11715495_a_at
11715496_a_at
11715497_a_at
11715498_a_at
11715499_x_at
11715500_s_at
11715501_s_at
11715502_x_at
11715503_a_at
11715504_a_at
11715505_a_at
11715506_a_at
11715507_s_at
11715508_x_at
11715509_a_at
11715510_s_at
11715511_x_at
11715513_s_at
11715514_a_at
11715515_a_at
11715516_x_at
11715517_s_at
11715518_a_at
11715519_a_at
11715520_at
11715521_a_at
11715522_a_at
11715523_a_at
11715524_a_at
11715525_a_at
11715526_s_at
11715528_a_at
11715529_x_at
11715530_a_at
11715531_at
11715532_a_at
11715533_a_at
11715534_a_at
11715535_a_at
11715536_a_at
11715537_x_at
11715538_s_at
11715539_x_at
11715540_s_at
11715541_a_at
11715542_s_at
11715543_x_at
11715544_a_at
11715545_at
11715546_s_at
11715547_at
11715548_a_at
11715549_at
11715550_at
11715551_s_at
11715552_a_at
11715554_a_at
11715555_a_at
11715556_a_at
11715557_at
11715558_a_at
11715559_x_at
11715561_s_at
11715562_x_at
11715563_s_at
11715564_s_at
11715566_at
11715567_at
11715568_a_at
11715569_at
11715570_x_at
11715571_a_at
11715572_a_at
11715573_s_at
11715574_a_at
11715575_x_at
11715576_at
11715577_x_at
11715578_s_at
11715579_a_at
11715580_a_at
11715581_a_at
11715582_s_at
11715583_s_at
11715584_a_at
11715585_a_at
11715586_at
11715587_at
11715588_x_at
11715589_at
11715590_at
11715591_s_at
11715592_x_at
11715593_s_at
11715595_a_at
11715596_at
11715597_x_at
11715598_at
11715599_a_at
11715600_a_at
11715601_a_at
11715602_s_at
11715603_s_at
11715604_x_at
11715605_s_at
11715607_at
11715608_x_at
11715609_a_at
11715610_a_at
11715611_a_at
11715612_s_at
11715613_a_at
11715614_at
11715615_at
11715616_a_at
11715617_a_at
11715618_a_at
11715620_a_at
11715621_at
11715622_a_at
11715623_s_at
11715624_at
11715625_a_at
11715626_a_at
11715627_x_at
11715628_a_at
11715629_a_at
11715630_s_at
11715631_x_at
11715634_s_at
11715635_x_at
11715636_a_at
11715637_a_at
11715638_s_at
11715639_a_at
11715640_a_at
11715641_a_at
11715642_s_at
11715643_a_at
11715644_s_at
11715645_s_at
11715646_a_at
11715647_a_at
11715648_x_at
11715649_s_at
11715651_s_at
11715652_a_at
11715653_a_at
11715654_x_at
11715655_s_at
11715657_a_at
11715659_s_at
11715660_a_at
11715661_a_at
11715662_x_at
11715663_a_at
11715664_a_at
11715665_a_at
11715667_s_at
11715668_a_at
11715669_s_at
11715670_a_at
11715671_x_at
11715672_a_at
11715673_x_at
11715674_s_at
11715675_a_at
11715676_s_at
11715677_x_at
11715679_s_at
11715680_s_at
11715681_s_at
11715683_a_at
11715684_a_at
11715685_s_at
11715686_s_at
11715687_x_at
11715689_a_at
11715690_x_at
11715691_s_at
11715692_a_at
11715693_s_at
11715694_at
11715695_x_at
11715696_a_at
11715697_a_at
11715698_a_at
11715699_s_at
11715700_s_at
11715701_s_at
11715702_at
11715703_s_at
11715704_x_at
11715705_a_at
11715707_a_at
11715708_s_at
11715709_x_at
11715710_s_at
11715711_a_at
11715712_a_at
11715713_a_at
11715714_s_at
11715715_x_at
11715716_at
11715717_s_at
11715718_a_at
11715720_s_at
11715721_a_at
11715722_a_at
11715723_s_at
11715724_s_at
11715725_x_at
11715728_a_at
11715729_s_at
11715732_at
11715733_a_at
11715734_a_at
11715735_a_at
11715736_s_at
11715737_at
11715738_s_at
11715739_s_at
11715740_a_at
11715741_at
11715742_s_at
11715743_x_at
11715744_a_at
11715745_a_at
11715746_a_at
11715747_a_at
11715748_at
11715749_s_at
11715750_at
11715751_a_at
11715752_at
11715755_a_at
11715756_x_at
11715757_a_at
11715758_at
11715759_at
11715760_x_at
11715762_s_at
11715763_a_at
11715764_a_at
11715766_a_at
11715767_s_at
11715768_x_at
11715769_a_at
11715771_a_at
11715772_x_at
11715774_s_at
11715775_a_at
11715776_a_at
11715777_s_at
11715778_a_at
11715779_a_at
11715780_x_at
11715781_a_at
11715782_a_at
11715783_x_at
11715784_s_at
11715785_at
11715786_at
11715787_x_at
11715788_a_at
11715789_a_at
11715790_a_at
11715791_at
11715792_a_at
11715793_a_at
11715794_x_at
11715795_at
11715796_s_at
11715797_a_at
11715798_x_at
11715799_s_at
11715800_at
11715801_s_at
11715803_a_at
11715804_s_at
11715805_a_at
11715806_a_at
11715807_a_at
11715808_a_at
11715809_a_at
11715810_a_at
11715811_s_at
11715812_s_at
11715814_a_at
11715815_a_at
11715816_at
11715817_at
11715818_at
11715819_a_at
11715821_a_at
11715822_s_at
11715823_x_at
11715825_a_at
11715827_s_at
11715828_a_at
11715829_at
11715830_s_at
11715831_s_at
11715832_s_at
11715833_a_at
11715835_a_at
11715836_x_at
11715837_a_at
11715838_a_at
11715839_a_at
11715840_s_at
11715843_at
11715844_s_at
11715845_s_at
11715846_at
11715847_x_at
11715848_a_at
11715849_a_at
11715850_x_at
11715853_a_at
11715854_at
11715855_a_at
11715856_s_at
11715857_a_at
11715858_s_at
11715859_at
11715860_a_at
11715861_a_at
11715862_x_at
11715864_a_at
11715865_a_at
11715866_x_at
11715868_a_at
11715869_x_at
11715870_a_at
11715873_a_at
11715874_s_at
11715875_a_at
11715876_at
11715877_s_at
11715879_a_at
11715880_a_at
11715881_a_at
11715882_s_at
11715883_x_at
11715884_a_at
11715888_s_at
11715889_a_at
11715890_x_at
11715891_at
11715892_a_at
11715893_s_at
11715894_x_at
11715895_at
11715896_s_at
11715897_at
11715898_a_at
11715899_a_at
11715900_a_at
11715901_a_at
11715902_a_at
11715903_at
11715904_s_at
11715905_x_at
11715907_s_at
11715908_at
11715909_s_at
11715910_a_at
11715911_at
11715912_at
11715913_s_at
11715915_a_at
11715916_a_at
11715917_a_at
11715918_s_at
11715919_a_at
11715920_a_at
11715921_a_at
11715922_x_at
11715923_a_at
11715924_a_at
11715925_a_at
11715926_s_at
11715931_s_at
11715932_s_at
11715934_s_at
11715935_a_at
11715937_a_at
11715939_a_at
11715940_s_at
11715941_s_at
11715942_a_at
11715943_x_at
11715944_at
11715946_a_at
11715947_a_at
11715948_at
11715949_s_at
11715950_a_at
11715951_s_at
11715952_a_at
11715953_a_at
11715954_a_at
11715955_a_at
11715956_s_at
11715957_s_at
11715958_s_at
11715959_a_at
11715961_a_at
11715962_at
11715963_a_at
11715964_x_at
11715965_at
11715966_s_at
11715967_a_at
11715968_s_at
11715969_a_at
11715970_a_at
11715971_a_at
11715972_at
11715976_a_at
11715978_a_at
11715979_x_at
11715980_at
11715982_a_at
11715983_a_at
11715984_s_at
11715986_s_at
11715988_x_at
11715989_a_at
11715990_s_at
11715991_a_at
11715993_s_at
11715994_x_at
11715997_a_at
11715998_s_at
11715999_a_at
11716000_a_at
11716001_at
11716002_at
11716003_a_at
11716004_at
11716005_a_at
11716006_a_at
11716007_a_at
11716008_x_at
11716009_a_at
11716010_s_at
11716011_a_at
11716012_at
11716013_s_at
11716014_a_at
11716015_a_at
11716016_at
11716017_at
11716018_s_at
11716019_at
11716020_s_at
11716021_x_at
11716022_at
11716024_a_at
11716025_a_at
11716026_s_at
11716027_at
11716028_x_at
11716029_a_at
11716030_x_at
11716031_s_at
11716032_s_at
11716033_at
11716034_a_at
11716035_at
11716036_x_at
11716038_s_at
11716039_a_at
11716040_a_at
11716041_a_at
11716042_x_at
11716044_a_at
11716045_s_at
11716046_a_at
11716047_a_at
11716048_at
11716049_a_at
11716050_at
11716051_at
11716052_s_at
11716053_a_at
11716054_at
11716055_s_at
11716058_a_at
11716059_x_at
11716060_at
11716061_a_at
11716062_a_at
11716063_at
11716064_a_at
11716065_at
11716066_x_at
11716068_a_at
11716069_at
11716070_a_at
11716071_s_at
11716072_s_at
11716073_a_at
11716074_x_at
11716075_a_at
11716076_at
11716077_x_at
11716078_a_at
11716079_a_at
11716080_a_at
11716081_a_at
11716083_a_at
11716084_at
11716085_at
11716086_a_at
11716088_s_at
11716092_x_at
11716093_a_at
11716094_a_at
11716095_s_at
11716096_a_at
11716097_a_at
11716098_a_at
11716100_a_at
11716101_s_at
11716102_x_at
11716103_a_at
11716104_a_at
11716105_a_at
11716106_x_at
11716107_a_at
11716108_a_at
11716109_a_at
11716110_s_at
11716111_x_at
11716112_at
11716113_a_at
11716114_x_at
11716115_s_at
11716116_at
11716117_at
11716118_a_at
11716119_x_at
11716120_a_at
11716121_s_at
11716122_s_at
11716123_a_at
11716124_a_at
11716125_a_at
11716126_x_at
11716127_a_at
11716128_at
11716129_at
11716130_a_at
11716131_s_at
11716132_a_at
11716133_a_at
11716136_s_at
11716137_a_at
11716138_a_at
11716139_s_at
11716140_x_at
11716141_a_at
11716142_x_at
11716143_a_at
11716144_a_at
11716145_a_at
11716146_x_at
11716148_a_at
11716149_a_at
11716150_a_at
11716151_a_at
11716152_s_at
11716153_a_at
11716154_x_at
11716155_s_at
11716156_a_at
11716157_at
11716158_a_at
11716160_at
11716163_s_at
11716165_a_at
11716166_x_at
11716167_a_at
11716168_s_at
11716169_at
11716171_s_at
11716172_at
11716173_a_at
11716174_s_at
11716175_x_at
11716176_s_at
11716177_a_at
11716178_s_at
11716179_at
11716182_s_at
11716183_a_at
11716184_s_at
11716185_a_at
11716186_s_at
11716187_a_at
11716188_s_at
11716189_x_at
11716191_at
11716192_a_at
11716193_s_at
11716195_a_at
11716196_x_at
11716197_a_at
11716200_s_at
11716201_x_at
11716202_a_at
11716203_a_at
11716204_a_at
11716205_a_at
11716206_a_at
11716207_s_at
11716208_s_at
11716210_at
11716211_a_at
11716212_a_at
11716213_a_at
11716214_a_at
11716215_at
11716216_at
11716218_s_at
11716219_a_at
11716220_x_at
11716221_at
11716222_a_at
11716223_a_at
11716224_a_at
11716225_a_at
11716226_a_at
11716227_a_at
11716228_x_at
11716229_s_at
11716233_a_at
11716234_s_at
11716235_a_at
11716236_s_at
11716237_s_at
11716238_at
11716239_s_at
11716240_at
11716241_x_at
11716242_a_at
11716243_a_at
11716244_s_at
11716245_at
11716246_at
11716247_s_at
11716248_a_at
11716249_x_at
11716250_a_at
11716252_a_at
11716253_a_at
11716254_s_at
11716255_a_at
11716256_x_at
11716257_s_at
11716260_s_at
11716261_a_at
11716262_a_at
11716263_s_at
11716264_at
11716265_a_at
11716266_s_at
11716268_at
11716269_s_at
11716270_a_at
11716273_x_at
11716274_a_at
11716276_a_at
11716277_a_at
11716279_x_at
11716280_a_at
11716281_a_at
11716282_s_at
11716283_at
11716284_s_at
11716285_a_at
11716286_at
11716287_at
11716288_s_at
11716289_a_at
11716291_s_at
11716294_a_at
11716295_at
11716296_at
11716298_x_at
11716299_a_at
11716300_x_at
11716301_a_at
11716302_s_at
11716303_s_at
11716306_a_at
11716307_at
11716308_s_at
11716309_a_at
11716310_a_at
11716311_x_at
11716313_x_at
11716314_at
11716316_x_at
11716319_at
11716320_x_at
11716321_a_at
11716323_at
11716324_a_at
11716325_a_at
11716326_a_at
11716327_x_at
11716328_a_at
11716329_s_at
11716331_a_at
11716332_a_at
11716333_x_at
11716334_a_at
11716335_x_at
11716337_s_at
11716338_a_at
11716339_a_at
11716340_a_at
11716341_s_at
11716342_s_at
11716344_a_at
11716346_at
11716347_a_at
11716348_s_at
11716350_a_at
11716351_s_at
11716352_a_at
11716353_x_at
11716354_a_at
11716355_s_at
11716356_at
11716357_a_at
11716358_s_at
11716359_a_at
11716360_a_at
11716361_a_at
11716363_x_at
11716364_s_at
11716365_x_at
11716367_s_at
11716368_x_at
11716369_x_at
11716370_x_at
11716371_a_at
11716372_at
11716373_a_at
11716374_s_at
11716376_at
11716377_s_at
11716378_a_at
11716379_s_at
11716380_a_at
11716381_x_at
11716382_a_at
11716383_x_at
11716384_at
11716385_at
11716386_a_at
11716389_a_at
11716390_a_at
11716392_s_at
11716393_x_at
11716394_x_at
11716395_a_at
11716396_a_at
11716397_a_at
11716398_a_at
11716399_at
11716401_a_at
11716402_at
11716403_at
11716404_s_at
11716405_a_at
11716406_x_at
11716407_a_at
11716408_a_at
11716412_s_at
11716413_x_at
11716414_a_at
11716415_s_at
11716416_at
11716417_a_at
11716418_a_at
11716420_s_at
11716421_at
11716422_x_at
11716423_a_at
11716424_a_at
11716425_s_at
11716426_x_at
11716428_a_at
11716429_a_at
11716431_x_at
11716432_a_at
11716433_s_at
11716435_a_at
11716436_s_at
11716437_a_at
11716438_at
11716439_s_at
11716440_s_at
11716441_at
11716442_a_at
11716444_a_at
11716448_a_at
11716449_a_at
11716450_s_at
11716452_a_at
11716455_at
11716456_at
11716457_x_at
11716458_a_at
11716459_at
11716460_x_at
11716461_at
11716463_a_at
11716465_a_at
11716466_s_at
11716468_s_at
11716470_at
11716471_at
11716473_at
11716474_a_at
11716475_a_at
11716476_a_at
11716477_x_at
11716478_s_at
11716479_s_at
11716480_a_at
11716481_x_at
11716482_a_at
11716483_x_at
11716485_at
11716486_at
11716487_a_at
11716488_x_at
11716489_a_at
11716490_a_at
11716491_s_at
11716493_a_at
11716494_a_at
11716495_a_at
11716498_s_at
11716499_x_at
11716500_a_at
11716501_a_at
11716505_a_at
11716506_s_at
11716509_a_at
11716510_at
11716511_x_at
11716512_a_at
11716513_a_at
11716515_x_at
11716516_a_at
11716517_x_at
11716519_s_at
11716520_at
11716521_a_at
11716522_x_at
11716523_at
11716524_a_at
11716525_a_at
11716526_x_at
11716527_a_at
11716528_at
11716529_a_at
11716530_at
11716533_a_at
11716534_s_at
11716535_a_at
11716536_a_at
11716537_s_at
11716539_a_at
11716541_a_at
11716542_x_at
11716545_x_at
11716548_x_at
11716549_s_at
11716550_at
11716551_s_at
11716553_a_at
11716554_a_at
11716555_at
11716556_a_at
11716557_a_at
11716558_at
11716559_x_at
11716560_a_at
11716562_at
11716563_s_at
11716564_a_at
11716566_a_at
11716567_a_at
11716568_a_at
11716569_at
11716572_s_at
11716575_a_at
11716576_a_at
11716577_s_at
11716578_at
11716579_a_at
11716580_s_at
11716581_a_at
11716582_a_at
11716583_a_at
11716584_x_at
11716585_a_at
11716586_a_at
11716587_at
11716588_at
11716589_x_at
11716590_s_at
11716591_a_at
11716592_s_at
11716593_x_at
11716594_a_at
11716595_s_at
11716596_a_at
11716597_a_at
11716599_s_at
11716601_a_at
11716604_a_at
11716605_at
11716606_s_at
11716607_a_at
11716608_a_at
11716609_a_at
11716610_a_at
11716611_x_at
11716612_a_at
11716613_s_at
11716614_a_at
11716615_s_at
11716616_a_at
11716617_at
11716618_at
11716619_a_at
11716620_a_at
11716621_a_at
11716622_x_at
11716623_a_at
11716624_s_at
11716625_a_at
11716627_a_at
11716628_at
11716629_at
11716631_s_at
11716634_a_at
11716635_x_at
11716636_a_at
11716637_at
11716638_s_at
11716639_a_at
11716640_a_at
11716641_x_at
11716643_s_at
11716644_a_at
11716645_a_at
11716646_a_at
11716647_x_at
11716648_a_at
11716649_a_at
11716650_a_at
11716651_a_at
11716652_a_at
11716653_x_at
11716654_a_at
11716655_a_at
11716656_x_at
11716657_at
11716658_a_at
11716659_a_at
11716661_at
11716662_at
11716663_a_at
11716664_x_at
11716665_s_at
11716666_a_at
11716667_a_at
11716668_at
11716669_x_at
11716670_s_at
11716671_x_at
11716673_a_at
11716674_a_at
11716675_at
11716679_s_at
11716682_s_at
11716683_x_at
11716684_a_at
11716685_s_at
11716686_a_at
11716688_at
11716690_x_at
11716691_a_at
11716692_x_at
11716693_a_at
11716694_at
11716695_a_at
11716696_s_at
11716697_at
11716698_s_at
11716699_a_at
11716703_a_at
11716708_a_at
11716709_s_at
11716710_a_at
11716711_a_at
11716712_s_at
11716713_a_at
11716715_a_at
11716716_x_at
11716718_at
11716722_a_at
11716723_at
11716724_x_at
11716725_a_at
11716726_a_at
11716727_x_at
11716728_s_at
11716729_a_at
11716730_a_at
11716732_at
11716733_at
11716734_at
11716735_s_at
11716737_at
11716738_at
11716740_a_at
11716741_x_at
11716742_a_at
11716743_s_at
11716744_x_at
11716745_s_at
11716746_a_at
11716747_a_at
11716748_at
11716750_a_at
11716751_a_at
11716752_x_at
11716753_x_at
11716754_a_at
11716755_at
11716759_a_at
11716760_x_at
11716762_at
11716765_s_at
11716766_a_at
11716767_at
11716768_a_at
11716770_at
11716774_a_at
11716775_a_at
11716777_s_at
11716778_s_at
11716779_at
11716780_s_at
11716781_s_at
11716782_a_at
11716783_a_at
11716784_at
11716785_at
11716786_s_at
11716788_at
11716789_s_at
11716790_x_at
11716791_a_at
11716792_s_at
11716793_a_at
11716794_a_at
11716795_s_at
11716796_s_at
11716797_s_at
11716798_x_at
11716799_at
11716800_at
11716802_a_at
11716804_at
11716805_s_at
11716808_a_at
11716809_a_at
11716812_x_at
11716813_a_at
11716814_s_at
11716816_a_at
11716817_a_at
11716818_a_at
11716819_a_at
11716820_x_at
11716821_s_at
11716822_a_at
11716824_s_at
11716825_a_at
11716826_a_at
11716827_at
11716828_a_at
11716829_a_at
11716830_a_at
11716831_at
11716832_s_at
11716833_a_at
11716835_a_at
11716836_a_at
11716837_a_at
11716838_a_at
11716839_a_at
11716840_at
11716842_a_at
11716843_a_at
11716846_a_at
11716847_a_at
11716848_a_at
11716849_s_at
11716850_s_at
11716851_at
11716852_x_at
11716854_s_at
11716855_a_at
11716856_a_at
11716857_at
11716858_a_at
11716859_a_at
11716861_s_at
11716862_x_at
11716864_s_at
11716865_a_at
11716866_x_at
11716868_at
11716870_a_at
11716871_at
11716875_at
11716876_a_at
11716877_at
11716878_s_at
11716879_at
11716883_s_at
11716884_a_at
11716885_x_at
11716887_a_at
11716888_s_at
11716889_at
11716890_a_at
11716892_at
11716895_s_at
11716896_a_at
11716897_x_at
11716900_at
11716902_a_at
11716903_a_at
11716904_s_at
11716905_a_at
11716906_a_at
11716907_s_at
11716908_a_at
11716912_x_at
11716913_a_at
11716914_a_at
11716915_a_at
11716916_a_at
11716917_a_at
11716918_a_at
11716919_a_at
11716920_at
11716921_a_at
11716923_a_at
11716924_s_at
11716927_a_at
11716928_a_at
11716931_at
11716932_a_at
11716933_a_at
11716934_a_at
11716935_a_at
11716936_a_at
11716937_a_at
11716938_a_at
11716939_a_at
11716940_a_at
11716941_at
11716942_a_at
11716944_a_at
11716945_s_at
11716946_s_at
11716947_at
11716948_s_at
11716949_s_at
11716950_s_at
11716951_at
11716952_a_at
11716953_at
11716955_s_at
11716956_a_at
11716957_x_at
11716958_a_at
11716959_s_at
11716960_a_at
11716966_a_at
11716968_a_at
11716969_a_at
11716970_a_at
11716972_s_at
11716973_a_at
11716974_a_at
11716975_a_at
11716976_x_at
11716978_a_at
11716981_x_at
11716982_at
11716984_a_at
11716985_x_at
11716986_a_at
11716987_a_at
11716988_s_at
11716989_s_at
11716993_a_at
11716994_s_at
11716995_a_at
11716999_a_at
11717000_s_at
11717001_s_at
11717003_s_at
11717004_s_at
11717006_a_at
11717008_a_at
11717009_s_at
11717010_a_at
11717011_a_at
11717012_s_at
11717013_a_at
11717014_x_at
11717015_a_at
11717017_a_at
11717018_a_at
11717019_x_at
11717020_a_at
11717021_s_at
11717022_x_at
11717023_a_at
11717026_x_at
11717027_a_at
11717029_a_at
11717031_a_at
11717034_a_at
11717035_s_at
11717036_a_at
11717038_a_at
11717039_a_at
11717040_at
11717041_at
11717042_at
11717043_at
11717044_a_at
11717045_a_at
11717047_s_at
11717050_x_at
11717053_a_at
11717054_a_at
11717055_a_at
11717056_a_at
11717057_x_at
11717058_x_at
11717059_a_at
11717060_a_at
11717061_a_at
11717062_at
11717063_s_at
11717064_a_at
11717065_a_at
11717066_at
11717067_a_at
11717069_at
11717070_x_at
11717071_at
11717072_x_at
11717073_a_at
11717075_a_at
11717076_s_at
11717077_x_at
11717078_s_at
11717081_a_at
11717082_a_at
11717084_a_at
11717085_a_at
11717086_x_at
11717087_s_at
11717088_s_at
11717089_x_at
11717090_a_at
11717091_s_at
11717092_s_at
11717095_s_at
11717096_a_at
11717097_a_at
11717099_at
11717100_a_at
11717101_a_at
11717102_a_at
11717103_s_at
11717104_a_at
11717105_a_at
11717106_x_at
11717107_a_at
11717108_x_at
11717109_s_at
11717113_a_at
11717114_a_at
11717115_at
11717118_a_at
11717119_a_at
11717120_at
11717121_x_at
11717122_s_at
11717124_at
11717125_at
11717127_a_at
11717129_s_at
11717130_a_at
11717131_a_at
11717132_s_at
11717133_a_at
11717137_s_at
11717139_a_at
11717142_at
11717143_at
11717144_s_at
11717145_a_at
11717146_at
11717147_a_at
11717148_s_at
11717149_a_at
11717151_s_at
11717152_x_at
11717153_a_at
11717154_a_at
11717155_a_at
11717156_s_at
11717157_a_at
11717158_at
11717159_a_at
11717160_a_at
11717161_at
11717162_a_at
11717163_s_at
11717164_a_at
11717166_a_at
11717167_a_at
11717168_a_at
11717171_at
11717173_a_at
11717176_at
11717178_a_at
11717180_at
11717181_a_at
11717182_a_at
11717183_a_at
11717187_x_at
11717188_s_at
11717189_x_at
11717190_s_at
11717193_a_at
11717194_a_at
11717195_a_at
11717196_a_at
11717197_x_at
11717200_a_at
11717203_at
11717204_at
11717205_at
11717206_a_at
11717207_x_at
11717208_at
11717211_a_at
11717212_a_at
11717213_a_at
11717214_s_at
11717215_a_at
11717217_at
11717219_s_at
11717220_at
11717221_s_at
11717223_a_at
11717226_a_at
11717228_at
11717229_at
11717230_a_at
11717231_at
11717233_a_at
11717234_a_at
11717235_s_at
11717236_x_at
11717237_s_at
11717238_a_at
11717239_s_at
11717241_a_at
11717242_a_at
11717243_x_at
11717245_at
11717246_x_at
11717247_a_at
11717248_s_at
11717249_s_at
11717250_a_at
11717251_s_at
11717254_at
11717255_x_at
11717256_at
11717257_s_at
11717258_a_at
11717259_a_at
11717261_a_at
11717262_a_at
11717264_a_at
11717268_a_at
11717271_a_at
11717272_at
11717273_at
11717274_s_at
11717275_s_at
11717276_s_at
11717277_a_at
11717280_a_at
11717281_a_at
11717282_at
11717283_a_at
11717284_a_at
11717285_a_at
11717286_a_at
11717287_a_at
11717288_x_at
11717289_a_at
11717290_s_at
11717292_a_at
11717293_x_at
11717295_s_at
11717296_s_at
11717297_at
11717298_s_at
11717299_at
11717300_x_at
11717301_at
11717305_a_at
11717306_x_at
11717307_s_at
11717308_a_at
11717309_x_at
11717310_a_at
11717311_s_at
11717314_a_at
11717315_a_at
11717316_x_at
11717317_at
11717319_a_at
11717320_a_at
11717321_at
11717322_a_at
11717323_a_at
11717326_at
11717327_at
11717329_at
11717333_at
11717336_a_at
11717337_a_at
11717338_a_at
11717339_s_at
11717341_at
11717342_a_at
11717343_a_at
11717344_x_at
11717345_a_at
11717346_a_at
11717347_s_at
11717348_a_at
11717349_a_at
11717351_s_at
11717352_a_at
11717353_at
11717354_at
11717357_at
11717358_s_at
11717360_s_at
11717361_a_at
11717366_at
11717367_at
11717370_at
11717371_a_at
11717372_s_at
11717373_at
11717374_at
11717377_s_at
11717378_at
11717379_a_at
11717381_a_at
11717383_at
11717384_a_at
11717385_a_at
11717386_s_at
11717387_x_at
11717388_x_at
11717389_a_at
11717390_a_at
11717391_s_at
11717392_a_at
11717394_at
11717395_a_at
11717396_a_at
11717397_a_at
11717400_a_at
11717401_at
11717402_s_at
11717403_a_at
11717404_x_at
11717405_a_at
11717406_a_at
11717407_a_at
11717408_at
11717409_at
11717410_a_at
11717411_s_at
11717412_x_at
11717413_a_at
11717415_x_at
11717416_a_at
11717417_s_at
11717420_a_at
11717421_a_at
11717422_s_at
11717423_s_at
11717426_a_at
11717427_a_at
11717428_s_at
11717429_x_at
11717430_s_at
11717431_a_at
11717432_a_at
11717433_a_at
11717434_s_at
11717435_a_at
11717436_a_at
11717437_x_at
11717438_x_at
11717439_s_at
11717440_a_at
11717441_a_at
11717442_s_at
11717445_a_at
11717447_s_at
11717448_a_at
11717449_a_at
11717450_a_at
11717451_at
11717452_x_at
11717453_at
11717454_at
11717455_at
11717457_a_at
11717460_a_at
11717461_a_at
11717462_s_at
11717463_x_at
11717464_at
11717465_s_at
11717467_a_at
11717469_at
11717470_at
11717471_at
11717474_a_at
11717475_a_at
11717477_x_at
11717478_at
11717479_at
11717480_a_at
11717481_s_at
11717484_x_at
11717485_a_at
11717486_a_at
11717487_x_at
11717490_a_at
11717491_a_at
11717492_x_at
11717493_a_at
11717494_x_at
11717495_a_at
11717496_a_at
11717497_at
11717498_a_at
11717499_at
11717501_a_at
11717502_a_at
11717503_s_at
11717504_a_at
11717505_a_at
11717506_at
11717507_at
11717508_at
11717509_at
11717510_a_at
11717511_a_at
11717512_a_at
11717513_a_at
11717514_a_at
11717515_a_at
11717516_s_at
11717517_s_at
11717518_a_at
11717519_a_at
11717520_a_at
11717521_x_at
11717524_s_at
11717526_a_at
11717527_a_at
11717528_a_at
11717529_at
11717530_a_at
11717531_x_at
11717534_a_at
11717535_a_at
11717536_x_at
11717537_a_at
11717538_a_at
11717539_at
11717540_a_at
11717541_s_at
11717545_a_at
11717546_s_at
11717547_a_at
11717550_a_at
11717551_a_at
11717552_s_at
11717554_at
11717555_at
11717556_s_at
11717557_s_at
11717558_s_at
11717559_a_at
11717560_at
11717561_s_at
11717562_x_at
11717563_a_at
11717564_a_at
11717565_s_at
11717566_at
11717567_a_at
11717568_s_at
11717569_a_at
11717571_a_at
11717572_a_at
11717573_s_at
11717574_s_at
11717575_at
11717576_a_at
11717577_a_at
11717578_a_at
11717579_s_at
11717580_a_at
11717581_s_at
11717582_a_at
11717583_s_at
11717584_a_at
11717585_a_at
11717586_a_at
11717588_at
11717589_a_at
11717590_a_at
11717591_s_at
11717594_s_at
11717595_s_at
11717596_s_at
11717597_x_at
11717598_s_at
11717599_s_at
11717600_a_at
11717601_s_at
11717602_a_at
11717604_a_at
11717606_x_at
11717607_at
11717608_at
11717614_at
11717616_at
11717617_a_at
11717618_s_at
11717622_s_at
11717623_a_at
11717624_at
11717625_a_at
11717629_at
11717630_s_at
11717631_s_at
11717633_at
11717634_a_at
11717635_a_at
11717636_s_at
11717637_x_at
11717638_at
11717639_x_at
11717640_s_at
11717641_a_at
11717642_a_at
11717643_a_at
11717644_a_at
11717645_a_at
11717646_a_at
11717647_at
11717648_x_at
11717650_at
11717651_a_at
11717652_s_at
11717653_a_at
11717654_a_at
11717655_a_at
11717656_a_at
11717657_a_at
11717658_at
11717659_at
11717661_a_at
11717662_a_at
11717664_s_at
11717665_a_at
11717668_x_at
11717669_a_at
11717670_a_at
11717671_a_at
11717672_s_at
11717676_a_at
11717677_a_at
11717678_at
11717681_at
11717682_a_at
11717683_s_at
11717684_at
11717685_at
11717686_a_at
11717687_a_at
11717688_a_at
11717689_a_at
11717693_at
11717697_at
11717698_a_at
11717699_a_at
11717700_at
11717701_a_at
11717702_a_at
11717703_a_at
11717706_a_at
11717708_s_at
11717711_s_at
11717715_at
11717716_at
11717717_at
11717718_at
11717719_a_at
11717720_a_at
11717721_s_at
11717722_s_at
11717723_s_at
[truncated: 25,284 more rows]

## Sheet: S3 Table. PVAC selected probe sets from u219.ovation.ffpe
PVAC selected probe sets from the sample-matched dataset u219.ovation.ffpe (i.e. FFPE samples profiled on HG-U219 array using the Nugen's Ovation® FFPE WTA System and EncoreTM Biotin Module)
probeSet.id
11715100_at
11715102_x_at
11715113_x_at
11715114_x_at
11715116_s_at
11715117_x_at
11715118_s_at
11715119_s_at
11715122_at
11715126_s_at
11715132_x_at
11715147_at
11715148_s_at
11715149_x_at
11715155_s_at
11715164_s_at
11715165_at
11715168_s_at
11715173_s_at
11715182_x_at
11715184_x_at
11715189_s_at
11715202_s_at
11715204_x_at
11715216_s_at
11715218_s_at
11715219_s_at
11715223_s_at
11715225_s_at
11715226_s_at
11715235_x_at
11715237_s_at
11715238_x_at
11715239_x_at
11715244_x_at
11715248_s_at
11715256_at
11715258_s_at
11715259_s_at
11715262_at
11715265_at
11715267_s_at
11715272_s_at
11715273_at
11715274_x_at
11715275_s_at
11715278_s_at
11715279_x_at
11715280_s_at
11715282_s_at
11715285_at
11715286_x_at
11715288_s_at
11715290_s_at
11715293_s_at
11715304_s_at
11715305_s_at
11715315_s_at
11715316_x_at
11715323_s_at
11715324_s_at
11715327_x_at
11715332_at
11715336_x_at
11715342_at
11715343_at
11715344_at
11715347_s_at
11715349_a_at
11715350_a_at
11715351_at
11715352_x_at
11715353_s_at
11715354_a_at
11715355_at
11715356_x_at
11715357_s_at
11715358_x_at
11715359_a_at
11715360_x_at
11715361_a_at
11715362_at
11715364_a_at
11715365_x_at
11715366_a_at
11715367_s_at
11715369_s_at
11715370_s_at
11715371_a_at
11715372_a_at
11715374_a_at
11715375_x_at
11715376_a_at
11715378_x_at
11715379_a_at
11715380_s_at
11715381_a_at
11715383_a_at
11715384_x_at
11715385_s_at
11715388_s_at
11715390_s_at
11715391_s_at
11715393_a_at
11715394_s_at
11715395_a_at
11715396_s_at
11715397_x_at
11715399_at
11715400_x_at
11715401_s_at
11715402_x_at
11715403_a_at
11715407_s_at
11715408_x_at
11715409_a_at
11715411_a_at
11715412_a_at
11715414_x_at
11715415_a_at
11715416_s_at
11715417_s_at
11715418_x_at
11715420_a_at
11715421_a_at
11715422_a_at
11715424_x_at
11715425_x_at
11715426_s_at
11715428_x_at
11715429_s_at
11715430_a_at
11715431_a_at
11715436_at
11715437_at
11715439_at
11715440_a_at
11715441_a_at
11715442_s_at
11715443_a_at
11715444_at
11715445_a_at
11715446_a_at
11715447_at
11715448_at
11715449_x_at
11715450_at
11715451_a_at
11715452_s_at
11715457_x_at
11715459_x_at
11715460_a_at
11715461_at
11715462_x_at
11715463_s_at
11715465_at
11715466_at
11715467_s_at
11715469_s_at
11715471_a_at
11715472_a_at
11715473_at
11715474_at
11715475_a_at
11715476_s_at
11715477_at
11715478_a_at
11715480_x_at
11715481_a_at
11715482_a_at
11715483_s_at
11715484_a_at
11715488_s_at
11715491_s_at
11715492_s_at
11715493_a_at
11715495_a_at
11715496_a_at
11715498_a_at
11715499_x_at
11715500_s_at
11715501_s_at
11715502_x_at
11715503_a_at
11715504_a_at
11715505_a_at
11715507_s_at
11715508_x_at
11715509_a_at
11715510_s_at
11715512_s_at
11715513_s_at
11715515_a_at
11715516_x_at
11715517_s_at
11715518_a_at
11715522_a_at
11715523_a_at
11715524_a_at
11715525_a_at
11715526_s_at
11715527_x_at
11715530_a_at
11715532_a_at
11715537_x_at
11715538_s_at
11715539_x_at
11715540_s_at
11715543_x_at
11715544_a_at
11715545_at
11715546_s_at
11715555_a_at
11715557_at
11715558_a_at
11715559_x_at
11715560_s_at
11715561_s_at
11715562_x_at
11715563_s_at
11715566_at
11715567_at
11715568_a_at
11715569_at
11715570_x_at
11715571_a_at
11715573_s_at
11715574_a_at
11715576_at
11715578_s_at
11715579_a_at
11715583_s_at
11715584_a_at
11715585_a_at
11715588_x_at
11715590_at
11715591_s_at
11715593_s_at
11715595_a_at
11715598_at
11715600_a_at
11715602_s_at
11715603_s_at
11715604_x_at
11715606_a_at
11715607_at
11715608_x_at
11715611_a_at
11715614_at
11715615_at
11715616_a_at
11715620_a_at
11715621_at
11715623_s_at
11715624_at
11715625_a_at
11715626_a_at
11715627_x_at
11715628_a_at
11715629_a_at
11715630_s_at
11715631_x_at
11715633_x_at
11715634_s_at
11715635_x_at
11715644_s_at
11715646_a_at
11715647_a_at
11715648_x_at
11715651_s_at
11715656_at
11715657_a_at
11715658_a_at
11715659_s_at
11715660_a_at
11715661_a_at
11715662_x_at
11715664_a_at
11715667_s_at
11715668_a_at
11715670_a_at
11715671_x_at
11715673_x_at
11715674_s_at
11715675_a_at
11715677_x_at
11715679_s_at
11715680_s_at
11715681_s_at
11715683_a_at
11715685_s_at
11715686_s_at
11715689_a_at
11715690_x_at
11715691_s_at
11715692_a_at
11715694_at
11715695_x_at
11715697_a_at
11715699_s_at
11715700_s_at
11715704_x_at
11715705_a_at
11715706_x_at
11715707_a_at
11715708_s_at
11715709_x_at
11715710_s_at
11715711_a_at
11715712_a_at
11715714_s_at
11715715_x_at
11715716_at
11715717_s_at
11715720_s_at
11715721_a_at
11715722_a_at
11715724_s_at
11715725_x_at
11715728_a_at
11715732_at
11715733_a_at
11715735_a_at
11715738_s_at
11715739_s_at
11715740_a_at
11715742_s_at
11715743_x_at
11715744_a_at
11715747_a_at
11715748_at
11715750_at
11715755_a_at
11715757_a_at
11715763_a_at
11715766_a_at
11715768_x_at
11715769_a_at
11715770_x_at
11715771_a_at
11715772_x_at
11715773_a_at
11715774_s_at
11715775_a_at
11715776_a_at
11715779_a_at
11715781_a_at
11715782_a_at
11715784_s_at
11715787_x_at
11715788_a_at
11715789_a_at
11715790_a_at
11715792_a_at
11715793_a_at
11715794_x_at
11715795_at
11715796_s_at
11715804_s_at
11715805_a_at
11715809_a_at
11715810_a_at
11715817_at
11715818_at
11715821_a_at
11715823_x_at
11715824_at
11715825_a_at
11715826_x_at
11715828_a_at
11715830_s_at
11715831_s_at
11715836_x_at
11715838_a_at
11715839_a_at
11715840_s_at
11715843_at
11715846_at
11715847_x_at
11715848_a_at
11715852_at
11715853_a_at
11715856_s_at
11715857_a_at
11715858_s_at
11715864_a_at
11715866_x_at
11715868_a_at
11715869_x_at
11715871_a_at
11715873_a_at
11715877_s_at
11715879_a_at
11715881_a_at
11715882_s_at
11715883_x_at
11715889_a_at
11715890_x_at
11715892_a_at
11715893_s_at
11715897_at
11715903_at
11715904_s_at
11715905_x_at
11715907_s_at
11715908_at
11715909_s_at
11715910_a_at
11715911_at
11715915_a_at
11715916_a_at
11715917_a_at
11715918_s_at
11715919_a_at
11715920_a_at
11715921_a_at
11715922_x_at
11715925_a_at
11715926_s_at
11715931_s_at
11715932_s_at
11715934_s_at
11715936_x_at
11715939_a_at
11715940_s_at
11715942_a_at
11715943_x_at
11715947_a_at
11715948_at
11715950_a_at
11715951_s_at
11715952_a_at
11715954_a_at
11715955_a_at
11715957_s_at
11715958_s_at
11715962_at
11715963_a_at
11715964_x_at
11715966_s_at
11715967_a_at
11715968_s_at
11715969_a_at
11715970_a_at
11715971_a_at
11715972_at
11715978_a_at
11715979_x_at
11715982_a_at
11715983_a_at
11715984_s_at
11715995_at
11715999_a_at
11716002_at
11716003_a_at
11716005_a_at
11716006_a_at
11716007_a_at
11716010_s_at
11716012_at
11716013_s_at
11716014_a_at
11716016_at
11716017_at
11716019_at
11716020_s_at
11716021_x_at
11716024_a_at
11716025_a_at
11716026_s_at
11716027_at
11716028_x_at
11716029_a_at
11716031_s_at
11716032_s_at
11716033_at
11716034_a_at
11716035_at
11716036_x_at
11716040_a_at
11716041_a_at
11716042_x_at
11716049_a_at
11716054_at
11716055_s_at
11716058_a_at
11716062_a_at
11716063_at
11716064_a_at
11716065_at
11716068_a_at
11716069_at
11716070_a_at
11716072_s_at
11716073_a_at
11716074_x_at
11716075_a_at
11716076_at
11716077_x_at
11716078_a_at
11716079_a_at
11716080_a_at
11716084_at
11716086_a_at
11716092_x_at
11716093_a_at
11716094_a_at
11716095_s_at
11716096_a_at
11716097_a_at
11716098_a_at
11716100_a_at
11716101_s_at
11716102_x_at
11716103_a_at
11716109_a_at
11716110_s_at
11716111_x_at
11716112_at
11716115_s_at
11716116_at
11716118_a_at
11716119_x_at
11716121_s_at
11716123_a_at
11716124_a_at
11716125_a_at
11716126_x_at
11716127_a_at
11716129_at
11716136_s_at
11716139_s_at
11716140_x_at
11716143_a_at
11716144_a_at
11716148_a_at
11716149_a_at
11716151_a_at
11716155_s_at
11716156_a_at
11716158_a_at
11716165_a_at
11716167_a_at
11716168_s_at
11716171_s_at
11716173_a_at
11716177_a_at
11716178_s_at
11716179_at
11716180_at
11716181_x_at
11716182_s_at
11716183_a_at
11716184_s_at
11716185_a_at
11716186_s_at
11716189_x_at
11716191_at
11716193_s_at
11716200_s_at
11716203_a_at
11716205_a_at
11716206_a_at
11716207_s_at
11716208_s_at
11716209_a_at
11716211_a_at
11716212_a_at
11716214_a_at
11716215_at
11716216_at
11716220_x_at
11716221_at
11716222_a_at
11716223_a_at
11716224_a_at
11716226_a_at
11716229_s_at
11716233_a_at
11716234_s_at
11716236_s_at
11716238_at
11716240_at
11716241_x_at
11716243_a_at
11716244_s_at
11716246_at
11716247_s_at
11716248_a_at
11716253_a_at
11716257_s_at
11716260_s_at
11716261_a_at
11716262_a_at
11716263_s_at
11716264_at
11716268_at
11716269_s_at
11716270_a_at
11716274_a_at
11716276_a_at
11716277_a_at
11716278_s_at
11716283_at
11716284_s_at
11716288_s_at
11716291_s_at
11716293_x_at
11716294_a_at
11716297_a_at
11716299_a_at
11716300_x_at
11716301_a_at
11716302_s_at
11716303_s_at
11716304_a_at
11716306_a_at
11716308_s_at
11716309_a_at
11716310_a_at
11716312_at
11716318_x_at
11716320_x_at
11716321_a_at
11716322_s_at
11716325_a_at
11716326_a_at
11716327_x_at
11716328_a_at
11716329_s_at
11716330_a_at
11716332_a_at
11716334_a_at
11716339_a_at
11716341_s_at
11716342_s_at
11716343_a_at
11716345_a_at
11716347_a_at
11716350_a_at
11716351_s_at
11716353_x_at
11716354_a_at
11716356_at
11716358_s_at
11716359_a_at
11716360_a_at
11716364_s_at
11716367_s_at
11716368_x_at
11716369_x_at
11716373_a_at
11716376_at
11716379_s_at
11716380_a_at
11716381_x_at
11716382_a_at
11716383_x_at
11716384_at
11716389_a_at
11716392_s_at
11716395_a_at
11716399_at
11716401_a_at
11716403_at
11716405_a_at
11716412_s_at
11716414_a_at
11716416_at
11716418_a_at
11716421_at
11716422_x_at
11716424_a_at
11716425_s_at
11716426_x_at
11716428_a_at
11716429_a_at
11716433_s_at
11716435_a_at
11716436_s_at
11716437_a_at
11716438_at
11716440_s_at
11716442_a_at
11716452_a_at
11716455_at
11716456_at
11716457_x_at
11716459_at
11716460_x_at
11716466_s_at
11716467_x_at
11716468_s_at
11716469_x_at
11716471_at
11716475_a_at
11716476_a_at
11716477_x_at
11716478_s_at
11716480_a_at
11716482_a_at
11716483_x_at
11716484_at
11716488_x_at
11716490_a_at
11716491_s_at
11716493_a_at
11716495_a_at
11716496_s_at
11716498_s_at
11716501_a_at
11716505_a_at
11716510_at
11716512_a_at
11716513_a_at
11716515_x_at
11716520_at
11716522_x_at
11716523_at
11716524_a_at
11716525_a_at
11716526_x_at
11716527_a_at
11716531_at
11716533_a_at
11716534_s_at
11716536_a_at
11716537_s_at
11716541_a_at
11716542_x_at
11716550_at
11716551_s_at
11716554_a_at
11716556_a_at
11716562_at
11716563_s_at
11716566_a_at
11716567_a_at
11716569_at
11716573_a_at
11716575_a_at
11716576_a_at
11716577_s_at
11716579_a_at
11716581_a_at
11716582_a_at
11716583_a_at
11716584_x_at
11716585_a_at
11716586_a_at
11716587_at
11716588_at
11716589_x_at
11716591_a_at
11716592_s_at
11716594_a_at
11716604_a_at
11716607_a_at
11716608_a_at
11716609_a_at
11716610_a_at
11716613_s_at
11716615_s_at
11716616_a_at
11716617_at
11716618_at
11716620_a_at
11716621_a_at
11716624_s_at
11716627_a_at
11716633_a_at
11716634_a_at
11716635_x_at
11716637_at
11716638_s_at
11716639_a_at
11716648_a_at
11716649_a_at
11716651_a_at
11716652_a_at
11716653_x_at
11716654_a_at
11716658_a_at
11716659_a_at
11716662_at
11716663_a_at
11716665_s_at
11716666_a_at
11716668_at
11716669_x_at
11716670_s_at
11716681_at
11716682_s_at
11716683_x_at
11716685_s_at
11716690_x_at
11716691_a_at
11716695_a_at
11716696_s_at
11716697_at
11716698_s_at
11716699_a_at
11716703_a_at
11716708_a_at
11716709_s_at
11716710_a_at
11716711_a_at
11716713_a_at
11716715_a_at
11716716_x_at
11716721_a_at
11716728_s_at
11716729_a_at
11716730_a_at
11716731_a_at
11716733_at
11716742_a_at
11716750_a_at
11716751_a_at
11716752_x_at
11716753_x_at
11716754_a_at
11716759_a_at
11716760_x_at
11716767_at
11716768_a_at
11716771_s_at
11716774_a_at
11716775_a_at
11716777_s_at
11716778_s_at
11716779_at
11716781_s_at
11716785_at
11716786_s_at
11716789_s_at
11716790_x_at
11716792_s_at
11716793_a_at
11716794_a_at
11716795_s_at
11716796_s_at
11716798_x_at
11716799_at
11716805_s_at
11716807_a_at
11716809_a_at
11716810_a_at
11716814_s_at
11716816_a_at
11716817_a_at
11716819_a_at
11716820_x_at
11716821_s_at
11716822_a_at
11716825_a_at
11716826_a_at
11716828_a_at
11716829_a_at
11716831_at
11716832_s_at
11716835_a_at
11716837_a_at
11716839_a_at
11716842_a_at
11716844_s_at
11716846_a_at
11716848_a_at
11716849_s_at
11716851_at
11716852_x_at
11716854_s_at
11716855_a_at
11716856_a_at
11716858_a_at
11716861_s_at
11716863_a_at
11716868_at
11716870_a_at
11716871_at
11716876_a_at
11716883_s_at
11716887_a_at
11716892_at
11716895_s_at
11716898_at
11716903_a_at
11716904_s_at
11716905_a_at
11716906_a_at
11716907_s_at
11716910_x_at
11716915_a_at
11716918_a_at
11716920_at
11716921_a_at
11716924_s_at
11716927_a_at
11716931_at
11716932_a_at
11716933_a_at
11716935_a_at
11716937_a_at
11716939_a_at
11716941_at
11716944_a_at
11716945_s_at
11716946_s_at
11716947_at
11716948_s_at
11716951_at
11716952_a_at
11716954_at
11716957_x_at
11716959_s_at
11716960_a_at
11716965_a_at
11716966_a_at
11716974_a_at
11716979_a_at
11716981_x_at
11716984_a_at
11716988_s_at
11716989_s_at
11716991_at
11716992_at
11716994_s_at
11716999_a_at
11717004_s_at
11717005_a_at
11717006_a_at
11717007_x_at
11717008_a_at
11717011_a_at
11717012_s_at
11717013_a_at
11717014_x_at
11717018_a_at
11717020_a_at
11717025_s_at
11717027_a_at
11717031_a_at
11717034_a_at
11717038_a_at
11717039_a_at
11717042_at
11717044_a_at
11717045_a_at
11717046_at
11717051_s_at
11717052_at
11717053_a_at
11717055_a_at
11717056_a_at
11717057_x_at
11717058_x_at
11717061_a_at
11717065_a_at
11717066_at
11717067_a_at
11717068_a_at
11717069_at
11717070_x_at
11717071_at
11717072_x_at
11717073_a_at
11717074_a_at
11717075_a_at
11717078_s_at
11717079_a_at
11717082_a_at
11717083_x_at
11717084_a_at
11717088_s_at
11717090_a_at
11717091_s_at
11717092_s_at
11717093_at
11717095_s_at
11717096_a_at
11717097_a_at
11717098_a_at
11717099_at
11717101_a_at
11717102_a_at
11717103_s_at
11717106_x_at
11717107_a_at
11717110_a_at
11717114_a_at
11717116_at
11717125_at
11717126_at
11717127_a_at
11717129_s_at
11717133_a_at
11717134_a_at
11717135_a_at
11717137_s_at
11717140_a_at
11717144_s_at
11717147_a_at
11717148_s_at
11717152_x_at
11717153_a_at
11717156_s_at
11717158_at
11717160_a_at
11717162_a_at
11717163_s_at
11717166_a_at
11717167_a_at
11717171_at
11717174_a_at
11717176_at
11717182_a_at
11717184_a_at
11717186_a_at
11717188_s_at
11717189_x_at
11717190_s_at
11717193_a_at
11717194_a_at
11717196_a_at
11717197_x_at
11717203_at
11717204_at
11717206_a_at
11717208_at
11717213_a_at
11717220_at
11717223_a_at
11717224_s_at
11717225_a_at
11717228_at
11717229_at
11717233_a_at
11717234_a_at
11717235_s_at
11717236_x_at
11717237_s_at
11717238_a_at
11717239_s_at
11717240_at
11717241_a_at
11717242_a_at
11717243_x_at
11717248_s_at
11717249_s_at
11717250_a_at
11717251_s_at
11717254_at
11717255_x_at
11717256_at
11717261_a_at
11717262_a_at
11717263_s_at
11717266_s_at
11717270_a_at
11717271_a_at
11717272_at
11717273_at
11717274_s_at
11717275_s_at
11717277_a_at
11717280_a_at
11717281_a_at
11717283_a_at
11717284_a_at
11717285_a_at
11717286_a_at
11717287_a_at
11717289_a_at
11717290_s_at
11717293_x_at
11717295_s_at
11717298_s_at
11717299_at
11717300_x_at
11717301_at
11717303_at
11717304_x_at
11717305_a_at
11717306_x_at
11717307_s_at
11717309_x_at
11717310_a_at
11717311_s_at
11717314_a_at
11717316_x_at
11717319_a_at
11717320_a_at
11717321_at
11717326_at
11717327_at
11717330_at
11717331_x_at
11717333_at
11717337_a_at
11717339_s_at
11717342_a_at
11717343_a_at
11717344_x_at
11717345_a_at
11717346_a_at
11717347_s_at
11717349_a_at
11717351_s_at
11717354_at
11717358_s_at
11717361_a_at
11717362_x_at
11717364_a_at
11717368_x_at
11717371_a_at
11717372_s_at
11717373_at
11717377_s_at
11717378_at
11717379_a_at
11717382_a_at
11717383_at
11717386_s_at
11717389_a_at
11717391_s_at
11717395_a_at
11717400_a_at
11717401_at
11717402_s_at
11717405_a_at
11717410_a_at
11717411_s_at
11717412_x_at
11717414_a_at
11717417_s_at
11717425_a_at
11717427_a_at
11717428_s_at
11717429_x_at
11717431_a_at
11717433_a_at
11717434_s_at
11717435_a_at
11717436_a_at
11717437_x_at
11717438_x_at
11717440_a_at
11717441_a_at
11717442_s_at
11717447_s_at
11717450_a_at
11717451_at
11717453_at
11717456_x_at
11717457_a_at
11717462_s_at
11717463_x_at
11717465_s_at
11717470_at
11717471_at
11717479_at
11717480_a_at
11717481_s_at
11717482_at
11717485_a_at
11717486_a_at
11717490_a_at
11717491_a_at
11717492_x_at
11717495_a_at
11717497_at
11717498_a_at
11717499_at
11717501_a_at
11717504_a_at
11717505_a_at
11717506_at
11717509_at
11717510_a_at
11717512_a_at
11717513_a_at
11717514_a_at
11717516_s_at
11717517_s_at
11717518_a_at
11717519_a_at
11717520_a_at
11717521_x_at
11717524_s_at
11717525_s_at
11717526_a_at
11717530_a_at
11717531_x_at
11717532_at
11717533_at
11717535_a_at
11717538_a_at
11717540_a_at
11717544_a_at
11717549_x_at
11717554_at
11717555_at
11717560_at
11717561_s_at
11717562_x_at
11717563_a_at
11717567_a_at
11717568_s_at
11717569_a_at
11717574_s_at
11717577_a_at
11717578_a_at
11717579_s_at
11717580_a_at
11717581_s_at
11717582_a_at
11717583_s_at
11717585_a_at
11717591_s_at
11717592_at
11717594_s_at
11717595_s_at
11717596_s_at
11717597_x_at
11717599_s_at
11717606_x_at
11717609_a_at
11717618_s_at
11717622_s_at
11717623_a_at
11717629_at
11717630_s_at
11717634_a_at
11717635_a_at
11717637_x_at
11717638_at
11717639_x_at
11717640_s_at
11717641_a_at
11717643_a_at
11717651_a_at
11717652_s_at
11717655_a_at
11717656_a_at
11717657_a_at
11717659_at
11717661_a_at
11717669_a_at
11717671_a_at
11717672_s_at
11717676_a_at
11717681_at
11717682_a_at
11717691_a_at
11717695_a_at
11717696_a_at
11717699_a_at
11717700_at
11717703_a_at
11717706_a_at
11717708_s_at
11717710_a_at
11717718_at
11717719_a_at
11717720_a_at
11717721_s_at
11717722_s_at
11717723_s_at
11717724_a_at
11717725_x_at
11717726_s_at
11717731_at
11717732_s_at
11717733_s_at
11717738_at
11717739_at
11717740_a_at
11717742_a_at
11717743_a_at
11717744_at
11717745_s_at
11717746_a_at
11717747_s_at
11717754_a_at
11717756_s_at
11717757_s_at
11717761_a_at
11717763_a_at
11717764_x_at
11717765_a_at
11717768_at
11717774_a_at
11717775_s_at
11717777_a_at
11717782_s_at
11717784_a_at
11717790_a_at
11717791_a_at
11717792_a_at
11717803_a_at
11717804_a_at
11717816_at
11717819_a_at
11717823_s_at
11717827_a_at
11717829_s_at
11717830_a_at
11717831_a_at
11717838_a_at
11717842_a_at
11717848_a_at
11717851_a_at
11717852_at
11717856_a_at
11717857_a_at
11717858_a_at
11717860_a_at
11717861_a_at
11717862_x_at
11717869_at
11717870_x_at
11717871_s_at
11717872_a_at
11717873_x_at
11717874_a_at
11717875_a_at
11717876_a_at
11717877_a_at
11717882_a_at
11717886_a_at
11717889_s_at
11717891_a_at
11717892_a_at
11717893_a_at
11717897_a_at
11717899_x_at
11717902_at
11717904_a_at
11717906_s_at
11717912_s_at
11717913_at
11717915_s_at
11717918_a_at
11717919_a_at
11717920_a_at
11717922_a_at
11717925_s_at
11717927_at
11717930_x_at
11717935_a_at
11717936_a_at
11717939_a_at
11717942_at
11717943_s_at
11717944_at
11717947_a_at
11717948_at
11717950_s_at
11717955_a_at
11717956_s_at
11717957_at
11717959_a_at
11717969_a_at
11717970_at
11717972_a_at
11717978_at
11717979_at
11717980_x_at
11717984_s_at
11717985_a_at
11717986_a_at
11717988_s_at
11717989_a_at
11717992_a_at
11717994_a_at
11717995_x_at
11717997_at
11717998_a_at
11718005_a_at
11718008_a_at
11718017_a_at
11718018_a_at
11718025_at
11718026_a_at
11718029_a_at
11718034_a_at
11718036_at
11718037_x_at
11718043_a_at
11718045_s_at
11718048_a_at
11718049_s_at
11718050_a_at
11718051_a_at
11718053_a_at
11718054_a_at
11718058_a_at
11718062_a_at
11718064_a_at
11718065_a_at
11718066_a_at
11718070_x_at
11718071_s_at
11718072_a_at
11718073_at
11718078_a_at
11718084_a_at
11718085_s_at
11718089_at
11718090_a_at
11718091_at
11718095_s_at
11718096_a_at
11718099_a_at
11718100_s_at
11718103_a_at
11718104_x_at
11718108_a_at
11718109_s_at
11718114_a_at
11718119_s_at
11718122_a_at
11718123_at
11718125_a_at
11718127_at
11718132_at
11718133_a_at
11718134_a_at
11718135_at
11718137_a_at
11718138_at
11718141_at
11718145_a_at
11718147_a_at
11718148_a_at
11718156_a_at
11718157_s_at
11718158_a_at
11718168_a_at
11718169_a_at
11718170_a_at
11718172_at
11718177_a_at
11718180_s_at
11718183_at
11718187_a_at
11718191_at
11718194_s_at
11718195_a_at
11718198_at
11718201_at
11718203_a_at
11718216_x_at
11718219_a_at
11718220_x_at
11718221_a_at
11718222_s_at
11718223_a_at
11718224_s_at
11718225_at
11718228_a_at
11718230_a_at
11718231_x_at
11718239_s_at
11718241_a_at
11718242_a_at
11718243_a_at
11718246_a_at
11718262_a_at
11718264_a_at
11718266_s_at
11718267_a_at
11718268_a_at
11718269_x_at
11718271_a_at
11718272_a_at
11718278_s_at
11718286_a_at
11718287_at
11718290_a_at
11718291_a_at
11718292_s_at
11718293_a_at
11718294_s_at
11718295_a_at
11718296_a_at
11718299_a_at
11718305_a_at
11718306_a_at
11718312_at
11718313_at
11718314_x_at
11718315_at
11718317_at
11718319_at
11718322_at
11718323_at
11718325_at
11718327_a_at
11718328_a_at
11718338_a_at
11718339_x_at
11718340_x_at
11718341_s_at
11718342_a_at
11718344_a_at
11718345_a_at
11718346_x_at
11718347_a_at
11718350_s_at
11718351_x_at
11718354_a_at
11718362_at
11718363_a_at
11718364_a_at
11718365_s_at
11718366_s_at
11718368_at
11718369_a_at
11718370_a_at
11718371_s_at
11718382_x_at
11718389_a_at
11718391_a_at
11718394_at
11718395_s_at
11718396_x_at
11718397_s_at
11718398_a_at
11718399_s_at
11718401_a_at
11718402_a_at
11718405_a_at
11718406_s_at
11718407_a_at
11718408_x_at
11718409_a_at
11718411_a_at
11718413_a_at
11718415_x_at
11718416_a_at
11718417_a_at
11718419_at
11718420_a_at
11718422_s_at
11718423_a_at
11718427_s_at
11718428_x_at
11718431_x_at
11718432_a_at
11718433_a_at
11718434_a_at
11718435_a_at
11718436_a_at
11718448_at
11718452_at
11718457_at
11718458_s_at
11718461_at
11718465_s_at
11718468_s_at
11718472_s_at
11718473_a_at
11718474_a_at
11718475_s_at
11718478_s_at
11718479_x_at
11718480_s_at
11718481_s_at
11718482_at
11718483_s_at
11718484_s_at
11718486_a_at
11718487_x_at
11718488_a_at
11718489_s_at
11718490_s_at
11718491_x_at
11718495_a_at
11718498_s_at
11718501_a_at
11718503_a_at
11718505_s_at
11718506_at
11718514_s_at
11718515_a_at
11718517_x_at
11718523_s_at
11718524_a_at
11718525_s_at
11718529_a_at
11718534_at
11718535_at
11718540_at
11718541_a_at
11718544_s_at
11718547_a_at
11718550_a_at
11718552_at
11718556_s_at
11718557_a_at
11718558_s_at
11718559_at
11718563_a_at
11718565_at
11718568_a_at
11718569_a_at
11718572_s_at
11718573_s_at
11718575_s_at
11718576_s_at
11718577_s_at
11718578_a_at
11718579_at
11718582_a_at
11718583_a_at
11718584_a_at
11718585_x_at
11718586_a_at
11718592_s_at
11718593_x_at
11718594_a_at
11718595_a_at
11718598_x_at
11718601_a_at
11718602_a_at
11718604_a_at
11718606_a_at
11718607_x_at
11718610_at
11718616_s_at
11718618_a_at
11718620_a_at
11718625_a_at
11718629_at
11718633_a_at
11718634_a_at
11718636_a_at
11718639_a_at
11718643_a_at
11718644_x_at
11718646_s_at
11718649_a_at
11718651_at
11718652_a_at
11718655_s_at
11718657_a_at
11718662_s_at
11718663_s_at
11718665_s_at
11718666_x_at
11718667_a_at
11718669_x_at
11718670_at
11718681_a_at
11718686_x_at
11718691_a_at
11718693_at
11718694_s_at
11718698_at
11718704_at
11718705_at
11718707_a_at
11718711_s_at
11718712_a_at
11718715_a_at
11718717_a_at
11718718_a_at
11718719_at
11718720_a_at
11718723_at
11718724_at
11718725_a_at
11718728_a_at
11718729_at
11718733_a_at
11718734_a_at
11718735_at
11718736_a_at
11718738_a_at
11718742_s_at
11718744_a_at
11718745_s_at
11718746_x_at
11718747_at
11718748_at
11718757_s_at
11718758_a_at
11718759_x_at
11718763_a_at
11718765_a_at
11718766_at
11718767_x_at
11718771_x_at
11718772_at
11718773_s_at
11718774_s_at
11718775_a_at
11718776_s_at
11718777_at
11718780_a_at
11718781_s_at
11718786_a_at
11718795_a_at
11718797_a_at
11718803_a_at
11718805_a_at
11718808_a_at
11718810_at
11718815_at
11718821_a_at
11718823_a_at
11718826_a_at
11718828_s_at
11718830_s_at
11718831_at
11718836_a_at
11718841_s_at
11718843_s_at
11718844_s_at
11718845_a_at
11718851_a_at
11718852_a_at
11718854_a_at
11718855_a_at
11718856_a_at
11718862_at
11718863_at
11718864_s_at
11718870_a_at
11718880_at
11718881_a_at
11718883_a_at
11718886_a_at
11718889_x_at
11718890_x_at
11718891_s_at
11718892_s_at
11718896_x_at
11718897_at
11718900_a_at
11718901_at
11718903_a_at
11718904_s_at
11718905_x_at
11718908_s_at
11718909_x_at
11718911_a_at
11718912_a_at
11718915_a_at
11718917_a_at
11718918_x_at
11718924_a_at
11718925_a_at
11718934_a_at
11718939_s_at
11718940_a_at
11718942_at
11718943_a_at
11718944_a_at
11718948_a_at
11718949_a_at
11718951_a_at
11718955_a_at
11718960_at
11718961_a_at
11718962_a_at
11718963_at
11718964_at
11718965_s_at
11718966_at
11718967_at
11718968_a_at
11718969_a_at
11718970_a_at
11718971_x_at
11718972_at
11718974_at
11718975_at
11718976_x_at
11718978_x_at
11718979_a_at
11718980_a_at
11718981_a_at
11718982_s_at
11718984_a_at
11718986_a_at
11718988_s_at
11718989_s_at
11718990_x_at
11718992_a_at
11718993_at
11719001_a_at
11719002_at
11719003_x_at
11719008_a_at
11719013_at
11719015_a_at
11719019_at
11719020_at
11719021_at
11719022_at
11719023_a_at
11719024_at
11719025_a_at
11719026_a_at
11719027_a_at
11719028_a_at
11719029_at
11719034_a_at
11719035_a_at
11719037_a_at
11719042_s_at
11719046_a_at
11719048_a_at
11719049_a_at
11719052_a_at
11719054_at
11719055_a_at
11719056_s_at
11719057_a_at
11719062_a_at
11719064_a_at
11719066_a_at
11719069_s_at
11719071_s_at
11719073_a_at
11719078_a_at
11719081_a_at
11719085_a_at
11719089_a_at
11719093_at
11719094_x_at
11719099_at
11719101_at
11719103_at
11719104_s_at
11719105_at
11719111_a_at
11719112_s_at
11719114_a_at
11719116_a_at
11719117_x_at
11719118_a_at
11719119_a_at
11719120_a_at
11719121_a_at
11719128_a_at
11719132_s_at
11719133_a_at
11719134_s_at
11719138_at
11719143_x_at
11719145_a_at
11719147_at
11719149_a_at
11719151_at
11719152_s_at
11719154_a_at
11719155_a_at
11719156_s_at
11719158_a_at
11719163_a_at
11719165_s_at
11719170_a_at
11719171_a_at
11719172_x_at
11719173_s_at
11719175_a_at
11719180_a_at
11719182_a_at
11719183_a_at
11719185_x_at
11719186_a_at
11719187_a_at
11719191_s_at
11719196_s_at
11719199_a_at
11719200_a_at
11719205_at
11719207_s_at
11719208_s_at
11719209_x_at
11719210_a_at
11719212_a_at
11719214_s_at
11719219_a_at
11719226_at
11719227_x_at
11719233_a_at
11719235_x_at
11719238_a_at
11719240_at
11719242_s_at
11719244_s_at
11719246_a_at
11719247_at
11719248_a_at
11719251_at
11719252_a_at
11719253_at
11719254_at
11719255_s_at
11719256_a_at
11719257_s_at
11719259_s_at
11719261_s_at
11719264_at
11719265_a_at
11719267_s_at
11719268_at
11719269_s_at
11719275_a_at
11719280_a_at
11719285_a_at
11719292_a_at
11719293_s_at
11719301_s_at
11719302_a_at
11719305_at
11719307_a_at
11719310_a_at
11719314_a_at
11719316_s_at
11719317_x_at
11719318_a_at
11719319_a_at
11719321_a_at
11719326_a_at
11719327_a_at
11719328_a_at
11719329_x_at
11719331_s_at
11719333_a_at
11719341_s_at
11719344_a_at
11719349_at
11719350_a_at
11719351_s_at
11719352_x_at
11719353_s_at
11719354_s_at
11719355_s_at
11719366_s_at
11719371_a_at
11719372_s_at
11719373_at
11719375_x_at
11719377_x_at
11719378_a_at
11719382_a_at
11719387_a_at
11719388_x_at
11719391_a_at
11719396_a_at
11719397_a_at
11719398_s_at
11719401_a_at
11719405_a_at
11719407_a_at
11719408_a_at
11719409_a_at
11719410_s_at
11719412_at
11719413_a_at
11719414_a_at
11719415_a_at
11719420_a_at
11719421_a_at
11719422_s_at
11719424_at
11719429_a_at
11719443_at
11719444_s_at
11719445_a_at
11719447_s_at
11719450_at
11719457_s_at
11719459_at
11719462_x_at
11719463_a_at
11719464_x_at
11719465_a_at
11719466_s_at
11719472_s_at
11719473_s_at
11719475_a_at
11719476_at
11719478_a_at
11719480_a_at
11719481_a_at
11719485_x_at
11719486_s_at
11719489_a_at
11719491_a_at
11719495_a_at
11719497_at
11719499_at
[truncated: 14,635 more rows]

## Sheet: S3 Table. PVAC selected probe sets from u219.sensation.ffpe
PVAC selected probe sets from the sample-matched dataset u219.sensation.ffpe (i.e. FFPE samples profiled on HG-U219 array using the Affymetrix's SensationPlusTM FFPE Amplification and 3'IVT Labeling Kit)
probeSet.id
11715100_at
11715101_s_at
11715107_s_at
11715111_s_at
11715116_s_at
11715117_x_at
11715118_s_at
11715120_s_at
11715126_s_at
11715128_s_at
11715132_x_at
11715138_s_at
11715140_s_at
11715148_s_at
11715149_x_at
11715155_s_at
11715164_s_at
11715165_at
11715168_s_at
11715175_x_at
11715184_x_at
11715189_s_at
11715198_s_at
11715199_s_at
11715200_s_at
11715201_s_at
11715202_s_at
11715204_x_at
11715216_s_at
11715218_s_at
11715219_s_at
11715222_at
11715232_x_at
11715237_s_at
11715238_x_at
11715239_x_at
11715241_s_at
11715243_x_at
11715244_x_at
11715246_x_at
11715258_s_at
11715265_at
11715267_s_at
11715269_x_at
11715271_s_at
11715272_s_at
11715276_s_at
11715277_s_at
11715278_s_at
11715280_s_at
11715282_s_at
11715288_s_at
11715290_s_at
11715306_s_at
11715307_s_at
11715310_s_at
11715316_x_at
11715317_s_at
11715323_s_at
11715324_s_at
11715343_at
11715344_at
11715347_s_at
11715348_x_at
11715349_a_at
11715350_a_at
11715351_at
11715352_x_at
11715353_s_at
11715354_a_at
11715355_at
11715356_x_at
11715357_s_at
11715358_x_at
11715359_a_at
11715360_x_at
11715361_a_at
11715362_at
11715363_a_at
11715364_a_at
11715365_x_at
11715366_a_at
11715367_s_at
11715369_s_at
11715370_s_at
11715371_a_at
11715374_a_at
11715375_x_at
11715376_a_at
11715379_a_at
11715380_s_at
11715381_a_at
11715382_x_at
11715383_a_at
11715384_x_at
11715385_s_at
11715388_s_at
11715389_x_at
11715390_s_at
11715392_x_at
11715393_a_at
11715394_s_at
11715395_a_at
11715396_s_at
11715398_a_at
11715399_at
11715400_x_at
11715401_s_at
11715402_x_at
11715403_a_at
11715404_a_at
11715405_x_at
11715406_a_at
11715407_s_at
11715408_x_at
11715410_x_at
11715411_a_at
11715413_s_at
11715414_x_at
11715415_a_at
11715417_s_at
11715418_x_at
11715419_at
11715420_a_at
11715421_a_at
11715422_a_at
11715423_s_at
11715424_x_at
11715426_s_at
11715428_x_at
11715429_s_at
11715431_a_at
11715434_a_at
11715435_s_at
11715436_at
11715437_at
11715439_at
11715440_a_at
11715441_a_at
11715442_s_at
11715443_a_at
11715444_at
11715445_a_at
11715446_a_at
11715448_at
11715449_x_at
11715451_a_at
11715452_s_at
11715453_a_at
11715456_a_at
11715457_x_at
11715458_a_at
11715459_x_at
11715460_a_at
11715461_at
11715462_x_at
11715463_s_at
11715464_x_at
11715465_at
11715466_at
11715467_s_at
11715468_at
11715469_s_at
11715470_x_at
11715471_a_at
11715472_a_at
11715473_at
11715474_at
11715475_a_at
11715476_s_at
11715477_at
11715478_a_at
11715479_a_at
11715480_x_at
11715482_a_at
11715483_s_at
11715484_a_at
11715488_s_at
11715492_s_at
11715493_a_at
11715495_a_at
11715496_a_at
11715497_a_at
11715498_a_at
11715499_x_at
11715501_s_at
11715502_x_at
11715503_a_at
11715504_a_at
11715505_a_at
11715506_a_at
11715507_s_at
11715508_x_at
11715509_a_at
11715510_s_at
11715511_x_at
11715513_s_at
11715515_a_at
11715516_x_at
11715517_s_at
11715518_a_at
11715519_a_at
11715520_at
11715521_a_at
11715523_a_at
11715524_a_at
11715525_a_at
11715526_s_at
11715527_x_at
11715530_a_at
11715531_at
11715532_a_at
11715533_a_at
11715534_a_at
11715536_a_at
11715537_x_at
11715538_s_at
11715539_x_at
11715540_s_at
11715541_a_at
11715542_s_at
11715543_x_at
11715544_a_at
11715554_a_at
11715556_a_at
11715557_at
11715558_a_at
11715561_s_at
11715562_x_at
11715563_s_at
11715564_s_at
11715566_at
11715567_at
11715568_a_at
11715569_at
11715570_x_at
11715571_a_at
11715572_a_at
11715573_s_at
11715574_a_at
11715578_s_at
11715583_s_at
11715584_a_at
11715585_a_at
11715586_at
11715587_at
11715588_x_at
11715591_s_at
11715593_s_at
11715598_at
11715600_a_at
11715602_s_at
11715603_s_at
11715604_x_at
11715605_s_at
11715607_at
11715608_x_at
11715610_a_at
11715613_a_at
11715614_at
11715615_at
11715616_a_at
11715617_a_at
11715618_a_at
11715619_x_at
11715620_a_at
11715621_at
11715624_at
11715625_a_at
11715626_a_at
11715627_x_at
11715630_s_at
11715631_x_at
11715635_x_at
11715639_a_at
11715640_a_at
11715642_s_at
11715644_s_at
11715646_a_at
11715647_a_at
11715648_x_at
11715651_s_at
11715652_a_at
11715655_s_at
11715656_at
11715658_a_at
11715659_s_at
11715660_a_at
11715661_a_at
11715662_x_at
11715663_a_at
11715664_a_at
11715667_s_at
11715668_a_at
11715670_a_at
11715671_x_at
11715672_a_at
11715673_x_at
11715674_s_at
11715677_x_at
11715680_s_at
11715681_s_at
11715682_a_at
11715683_a_at
11715686_s_at
11715689_a_at
11715690_x_at
11715691_s_at
11715693_s_at
11715694_at
11715695_x_at
11715700_s_at
11715701_s_at
11715702_at
11715705_a_at
11715706_x_at
11715708_s_at
11715709_x_at
11715710_s_at
11715711_a_at
11715713_a_at
11715715_x_at
11715716_at
11715720_s_at
11715722_a_at
11715723_s_at
11715724_s_at
11715725_x_at
11715728_a_at
11715732_at
11715735_a_at
11715738_s_at
11715739_s_at
11715740_a_at
11715742_s_at
11715744_a_at
11715746_a_at
11715747_a_at
11715748_at
11715749_s_at
11715750_at
11715751_a_at
11715756_x_at
11715757_a_at
11715765_a_at
11715766_a_at
11715768_x_at
11715769_a_at
11715770_x_at
11715775_a_at
11715776_a_at
11715781_a_at
11715782_a_at
11715783_x_at
11715787_x_at
11715788_a_at
11715789_a_at
11715791_at
11715792_a_at
11715793_a_at
11715794_x_at
11715795_at
11715796_s_at
11715802_a_at
11715805_a_at
11715807_a_at
11715808_a_at
11715810_a_at
11715811_s_at
11715814_a_at
11715816_at
11715817_at
11715818_at
11715819_a_at
11715821_a_at
11715823_x_at
11715824_at
11715831_s_at
11715832_s_at
11715837_a_at
11715838_a_at
11715839_a_at
11715840_s_at
11715846_at
11715847_x_at
11715848_a_at
11715853_a_at
11715856_s_at
11715857_a_at
11715858_s_at
11715861_a_at
11715862_x_at
11715864_a_at
11715865_a_at
11715866_x_at
11715873_a_at
11715874_s_at
11715875_a_at
11715877_s_at
11715878_a_at
11715881_a_at
11715882_s_at
11715883_x_at
11715884_a_at
11715886_at
11715888_s_at
11715889_a_at
11715890_x_at
11715893_s_at
11715894_x_at
11715896_s_at
11715897_at
11715904_s_at
11715905_x_at
11715908_at
11715909_s_at
11715910_a_at
11715911_at
11715915_a_at
11715916_a_at
11715917_a_at
11715918_s_at
11715919_a_at
11715921_a_at
11715922_x_at
11715924_a_at
11715925_a_at
11715926_s_at
11715932_s_at
11715934_s_at
11715938_x_at
11715940_s_at
11715941_s_at
11715942_a_at
11715943_x_at
11715948_at
11715950_a_at
11715953_a_at
11715956_s_at
11715958_s_at
11715963_a_at
11715964_x_at
11715967_a_at
11715968_s_at
11715970_a_at
11715971_a_at
11715972_at
11715979_x_at
11715983_a_at
11715988_x_at
11715989_a_at
11715991_a_at
11715992_s_at
11715997_a_at
11715999_a_at
11716002_at
11716003_a_at
11716006_a_at
11716010_s_at
11716013_s_at
11716014_a_at
11716016_at
11716017_at
11716018_s_at
11716019_at
11716020_s_at
11716021_x_at
11716024_a_at
11716025_a_at
11716026_s_at
11716027_at
11716028_x_at
11716029_a_at
11716030_x_at
11716031_s_at
11716032_s_at
11716033_at
11716034_a_at
11716035_at
11716036_x_at
11716040_a_at
11716041_a_at
11716048_at
11716049_a_at
11716053_a_at
11716054_at
11716055_s_at
11716062_a_at
11716063_at
11716064_a_at
11716068_a_at
11716072_s_at
11716073_a_at
11716075_a_at
11716076_at
11716077_x_at
11716078_a_at
11716084_at
11716086_a_at
11716087_s_at
11716092_x_at
11716093_a_at
11716094_a_at
11716095_s_at
11716099_s_at
11716100_a_at
11716101_s_at
11716102_x_at
11716103_a_at
11716109_a_at
11716110_s_at
11716111_x_at
11716112_at
11716115_s_at
11716116_at
11716118_a_at
11716121_s_at
11716126_x_at
11716128_at
11716130_a_at
11716131_s_at
11716139_s_at
11716140_x_at
11716144_a_at
11716145_a_at
11716148_a_at
11716149_a_at
11716151_a_at
11716154_x_at
11716155_s_at
11716156_a_at
11716158_a_at
11716159_a_at
11716165_a_at
11716167_a_at
11716173_a_at
11716174_s_at
11716175_x_at
11716177_a_at
11716178_s_at
11716182_s_at
11716183_a_at
11716184_s_at
11716185_a_at
11716186_s_at
11716197_a_at
11716203_a_at
11716204_a_at
11716206_a_at
11716207_s_at
11716208_s_at
11716209_a_at
11716210_at
11716212_a_at
11716214_a_at
11716222_a_at
11716223_a_at
11716226_a_at
11716232_at
11716233_a_at
11716236_s_at
11716238_at
11716239_s_at
11716240_at
11716241_x_at
11716244_s_at
11716247_s_at
11716255_a_at
11716256_x_at
11716257_s_at
11716261_a_at
11716262_a_at
11716266_s_at
11716269_s_at
11716272_a_at
11716274_a_at
11716284_s_at
11716286_at
11716287_at
11716288_s_at
11716299_a_at
11716301_a_at
11716303_s_at
11716304_a_at
11716306_a_at
11716308_s_at
11716309_a_at
11716310_a_at
11716317_at
11716320_x_at
11716326_a_at
11716327_x_at
11716328_a_at
11716329_s_at
11716331_a_at
11716333_x_at
11716334_a_at
11716340_a_at
11716342_s_at
11716343_a_at
11716346_at
11716347_a_at
11716348_s_at
11716350_a_at
11716351_s_at
11716353_x_at
11716355_s_at
11716356_at
11716358_s_at
11716362_a_at
11716363_x_at
11716365_x_at
11716367_s_at
11716368_x_at
11716369_x_at
11716372_at
11716373_a_at
11716374_s_at
11716376_at
11716378_a_at
11716379_s_at
11716380_a_at
11716381_x_at
11716382_a_at
11716383_x_at
11716384_at
11716387_s_at
11716389_a_at
11716392_s_at
11716395_a_at
11716399_at
11716401_a_at
11716402_at
11716404_s_at
11716405_a_at
11716413_x_at
11716414_a_at
11716416_at
11716421_at
11716422_x_at
11716424_a_at
11716425_s_at
11716426_x_at
11716428_a_at
11716430_a_at
11716433_s_at
11716436_s_at
11716437_a_at
11716438_at
11716442_a_at
11716443_at
11716452_a_at
11716455_at
11716456_at
11716457_x_at
11716458_a_at
11716459_at
11716460_x_at
11716469_x_at
11716475_a_at
11716477_x_at
11716478_s_at
11716479_s_at
11716480_a_at
11716481_x_at
11716482_a_at
11716483_x_at
11716484_at
11716490_a_at
11716491_s_at
11716495_a_at
11716496_s_at
11716497_at
11716498_s_at
11716505_a_at
11716506_s_at
11716511_x_at
11716512_a_at
11716513_a_at
11716515_x_at
11716519_s_at
11716520_at
11716521_a_at
11716522_x_at
11716523_at
11716524_a_at
11716525_a_at
11716526_x_at
11716527_a_at
11716533_a_at
11716534_s_at
11716535_a_at
11716537_s_at
11716541_a_at
11716542_x_at
11716546_s_at
11716547_s_at
11716548_x_at
11716551_s_at
11716553_a_at
11716554_a_at
11716556_a_at
11716557_a_at
11716559_x_at
11716568_a_at
11716575_a_at
11716576_a_at
11716577_s_at
11716579_a_at
11716580_s_at
11716583_a_at
11716584_x_at
11716587_at
11716593_x_at
11716594_a_at
11716595_s_at
11716607_a_at
11716608_a_at
11716609_a_at
11716610_a_at
11716611_x_at
11716613_s_at
11716615_s_at
11716616_a_at
11716617_at
11716620_a_at
11716622_x_at
11716626_at
11716633_a_at
11716634_a_at
11716635_x_at
11716636_a_at
11716637_at
11716638_s_at
11716639_a_at
11716640_a_at
11716641_x_at
11716643_s_at
11716646_a_at
11716647_x_at
11716649_a_at
11716650_a_at
11716651_a_at
11716654_a_at
11716655_a_at
11716656_x_at
11716663_a_at
11716664_x_at
11716665_s_at
11716666_a_at
11716668_at
11716669_x_at
11716670_s_at
11716673_a_at
11716674_a_at
11716681_at
11716682_s_at
11716683_x_at
11716685_s_at
11716688_at
11716690_x_at
11716692_x_at
11716696_s_at
11716697_at
11716703_a_at
11716707_a_at
11716708_a_at
11716709_s_at
11716711_a_at
11716715_a_at
11716716_x_at
11716726_a_at
11716728_s_at
11716729_a_at
11716730_a_at
11716733_at
11716741_x_at
11716746_a_at
11716751_a_at
11716752_x_at
11716753_x_at
11716759_a_at
11716765_s_at
11716766_a_at
11716779_at
11716780_s_at
11716781_s_at
11716782_a_at
11716789_s_at
11716790_x_at
11716791_a_at
11716792_s_at
11716794_a_at
11716795_s_at
11716799_at
11716810_a_at
11716817_a_at
11716821_s_at
11716825_a_at
11716828_a_at
11716831_at
11716834_a_at
11716835_a_at
11716836_a_at
11716837_a_at
11716842_a_at
11716843_a_at
11716846_a_at
11716848_a_at
11716855_a_at
11716856_a_at
11716858_a_at
11716865_a_at
11716866_x_at
11716868_at
11716870_a_at
11716877_at
11716883_s_at
11716884_a_at
11716885_x_at
11716887_a_at
11716890_a_at
11716894_x_at
11716895_s_at
11716904_s_at
11716905_a_at
11716906_a_at
11716909_a_at
11716911_a_at
11716912_x_at
11716913_a_at
11716914_a_at
11716915_a_at
11716916_a_at
11716920_at
11716925_at
11716932_a_at
11716933_a_at
11716934_a_at
11716935_a_at
11716937_a_at
11716941_at
11716945_s_at
11716946_s_at
11716947_at
11716948_s_at
11716955_s_at
11716960_a_at
11716961_x_at
11716965_a_at
11716966_a_at
11716973_a_at
11716974_a_at
11716975_a_at
11716979_a_at
11716981_x_at
11716989_s_at
11716994_s_at
11716996_a_at
11716998_a_at
11717004_s_at
11717008_a_at
11717011_a_at
11717012_s_at
11717013_a_at
11717014_x_at
11717016_a_at
11717018_a_at
11717019_x_at
11717020_a_at
11717023_a_at
11717027_a_at
11717031_a_at
11717045_a_at
11717051_s_at
11717053_a_at
11717055_a_at
11717057_x_at
11717058_x_at
11717061_a_at
11717063_s_at
11717065_a_at
11717066_at
11717067_a_at
11717070_x_at
11717072_x_at
11717073_a_at
11717075_a_at
11717076_s_at
11717078_s_at
11717080_x_at
11717082_a_at
11717086_x_at
11717087_s_at
11717088_s_at
11717090_a_at
11717092_s_at
11717093_at
11717095_s_at
11717096_a_at
11717097_a_at
11717099_at
11717100_a_at
11717101_a_at
11717102_a_at
11717103_s_at
11717107_a_at
11717110_a_at
11717126_at
11717127_a_at
11717135_a_at
11717136_x_at
11717137_s_at
11717142_at
11717144_s_at
11717146_at
11717147_a_at
11717148_s_at
11717153_a_at
11717154_a_at
11717155_a_at
11717160_a_at
11717163_s_at
11717164_a_at
11717165_a_at
11717166_a_at
11717168_a_at
11717174_a_at
11717178_a_at
11717183_a_at
11717184_a_at
11717188_s_at
11717189_x_at
11717190_s_at
11717193_a_at
11717194_a_at
11717195_a_at
11717196_a_at
11717207_x_at
11717211_a_at
11717216_a_at
11717219_s_at
11717220_at
11717230_a_at
11717235_s_at
11717236_x_at
11717237_s_at
11717238_a_at
11717239_s_at
11717248_s_at
11717249_s_at
11717251_s_at
11717254_at
11717255_x_at
11717256_at
11717257_s_at
11717261_a_at
11717264_a_at
11717271_a_at
11717272_at
11717273_at
11717274_s_at
11717275_s_at
11717284_a_at
11717287_a_at
11717289_a_at
11717290_s_at
11717295_s_at
11717296_s_at
11717298_s_at
11717299_at
11717300_x_at
11717301_at
11717305_a_at
11717306_x_at
11717307_s_at
11717316_x_at
11717320_a_at
11717321_at
11717326_at
11717327_at
11717329_at
11717333_at
11717337_a_at
11717339_s_at
11717342_a_at
11717343_a_at
11717344_x_at
11717345_a_at
11717349_a_at
11717354_at
11717368_x_at
11717378_at
11717379_a_at
11717385_a_at
11717386_s_at
11717387_x_at
11717388_x_at
11717389_a_at
11717400_a_at
11717401_at
11717402_s_at
11717403_a_at
11717411_s_at
11717413_a_at
11717427_a_at
11717429_x_at
11717431_a_at
11717435_a_at
11717436_a_at
11717437_x_at
11717439_s_at
11717441_a_at
11717447_s_at
11717450_a_at
11717453_at
11717454_at
11717455_at
11717457_a_at
11717480_a_at
11717481_s_at
11717485_a_at
11717491_a_at
11717492_x_at
11717499_at
11717504_a_at
11717509_at
11717511_a_at
11717513_a_at
11717514_a_at
11717516_s_at
11717518_a_at
11717519_a_at
11717520_a_at
11717521_x_at
11717534_a_at
11717538_a_at
11717540_a_at
11717544_a_at
11717546_s_at
11717551_a_at
11717554_at
11717562_x_at
11717563_a_at
11717564_a_at
11717565_s_at
11717566_at
11717567_a_at
11717568_s_at
11717572_a_at
11717574_s_at
11717575_at
11717576_a_at
11717578_a_at
11717579_s_at
11717580_a_at
11717581_s_at
11717582_a_at
11717585_a_at
11717590_a_at
11717592_at
11717593_x_at
11717594_s_at
11717596_s_at
11717597_x_at
11717599_s_at
11717606_x_at
11717617_a_at
11717618_s_at
11717622_s_at
11717626_a_at
11717634_a_at
11717638_at
11717639_x_at
11717640_s_at
11717652_s_at
11717656_a_at
11717665_a_at
11717668_x_at
11717671_a_at
11717672_s_at
11717675_x_at
11717681_at
11717682_a_at
11717687_a_at
11717688_a_at
11717689_a_at
11717699_a_at
11717713_a_at
11717718_at
11717719_a_at
11717720_a_at
11717721_s_at
11717722_s_at
11717724_a_at
11717725_x_at
11717726_s_at
11717728_at
11717729_a_at
11717730_s_at
11717732_s_at
11717734_at
11717739_at
11717740_a_at
11717745_s_at
11717746_a_at
11717761_a_at
11717763_a_at
11717764_x_at
11717773_a_at
11717774_a_at
11717785_a_at
11717786_x_at
11717787_a_at
11717803_a_at
11717804_a_at
11717807_at
11717823_s_at
11717824_a_at
11717827_a_at
11717829_s_at
11717830_a_at
11717835_a_at
11717838_a_at
11717839_a_at
11717853_at
11717854_a_at
11717858_a_at
11717860_a_at
11717861_a_at
11717862_x_at
11717866_s_at
11717871_s_at
11717872_a_at
11717873_x_at
11717874_a_at
11717875_a_at
11717876_a_at
11717877_a_at
11717878_x_at
11717879_a_at
11717886_a_at
11717889_s_at
11717890_x_at
11717891_a_at
11717892_a_at
11717893_a_at
11717894_s_at
11717895_x_at
11717896_s_at
11717897_a_at
11717904_a_at
11717905_a_at
11717906_s_at
11717909_at
11717912_s_at
11717915_s_at
11717916_s_at
11717917_a_at
11717918_a_at
11717923_s_at
11717924_a_at
11717928_a_at
11717929_s_at
11717935_a_at
11717936_a_at
11717939_a_at
11717944_at
11717951_a_at
11717955_a_at
11717979_at
11717980_x_at
11717981_a_at
11717986_a_at
11717994_a_at
11717995_x_at
11718005_a_at
11718006_a_at
11718007_a_at
11718012_at
11718026_a_at
11718029_a_at
11718037_x_at
11718040_x_at
11718045_s_at
11718047_a_at
11718049_s_at
11718050_a_at
11718051_a_at
11718052_a_at
11718062_a_at
11718065_a_at
11718069_a_at
11718071_s_at
11718072_a_at
11718081_a_at
11718082_a_at
11718091_at
11718095_s_at
11718100_s_at
11718101_at
11718103_a_at
11718114_a_at
11718132_at
11718137_a_at
11718138_at
11718141_at
11718148_a_at
11718156_a_at
11718166_a_at
11718168_a_at
11718169_a_at
11718180_s_at
11718190_s_at
11718192_s_at
11718194_s_at
11718195_a_at
11718196_x_at
11718198_at
11718201_at
11718203_a_at
11718219_a_at
11718220_x_at
11718222_s_at
11718223_a_at
11718224_s_at
11718228_a_at
11718230_a_at
11718231_x_at
11718233_a_at
11718242_a_at
11718246_a_at
11718253_a_at
11718263_a_at
11718264_a_at
11718267_a_at
11718268_a_at
11718269_x_at
11718270_s_at
11718271_a_at
11718272_a_at
11718273_a_at
11718274_s_at
11718278_s_at
11718282_s_at
11718283_a_at
11718284_x_at
11718286_a_at
11718287_at
11718290_a_at
11718291_a_at
11718292_s_at
11718293_a_at
11718294_s_at
11718295_a_at
11718296_a_at
11718304_s_at
11718306_a_at
11718307_a_at
11718312_at
11718313_at
11718314_x_at
11718319_at
11718328_a_at
11718332_a_at
11718333_s_at
11718334_a_at
11718335_a_at
11718338_a_at
11718340_x_at
11718341_s_at
11718344_a_at
11718345_a_at
11718346_x_at
11718347_a_at
11718350_s_at
11718365_s_at
11718366_s_at
11718380_s_at
11718394_at
11718395_s_at
11718396_x_at
11718397_s_at
11718398_a_at
11718399_s_at
11718400_a_at
11718401_a_at
11718402_a_at
11718405_a_at
11718406_s_at
11718407_a_at
11718408_x_at
11718411_a_at
11718414_s_at
11718415_x_at
11718416_a_at
11718419_at
11718420_a_at
11718428_x_at
11718433_a_at
11718434_a_at
11718435_a_at
11718459_a_at
11718461_at
11718467_at
11718468_s_at
11718474_a_at
11718475_s_at
11718483_s_at
11718484_s_at
11718486_a_at
11718491_x_at
11718492_at
11718495_a_at
11718498_s_at
11718501_a_at
11718503_a_at
11718505_s_at
11718506_at
11718509_s_at
11718515_a_at
11718521_a_at
11718523_s_at
11718525_s_at
11718534_at
11718545_a_at
11718556_s_at
11718557_a_at
11718566_s_at
11718568_a_at
11718572_s_at
11718573_s_at
11718575_s_at
11718576_s_at
11718577_s_at
11718578_a_at
11718580_a_at
11718582_a_at
11718583_a_at
11718592_s_at
11718593_x_at
11718595_a_at
11718598_x_at
11718600_a_at
11718601_a_at
11718604_a_at
11718609_a_at
11718610_at
11718611_at
11718617_a_at
11718627_at
11718630_s_at
11718642_s_at
11718643_a_at
11718644_x_at
11718648_s_at
11718649_a_at
11718655_s_at
11718657_a_at
11718658_s_at
11718660_a_at
11718661_at
11718662_s_at
11718663_s_at
11718665_s_at
11718666_x_at
11718667_a_at
11718682_a_at
11718691_a_at
11718695_a_at
11718696_x_at
11718698_at
11718704_at
11718705_at
11718707_a_at
11718708_a_at
11718720_a_at
11718722_at
11718723_at
11718728_a_at
11718731_a_at
11718732_a_at
11718734_a_at
11718735_at
11718736_a_at
11718737_a_at
11718738_a_at
11718742_s_at
11718744_a_at
11718757_s_at
11718758_a_at
11718759_x_at
11718760_a_at
11718761_a_at
11718763_a_at
11718764_at
11718765_a_at
11718766_at
11718767_x_at
11718772_at
11718773_s_at
11718774_s_at
11718775_a_at
11718776_s_at
11718777_at
11718779_at
11718780_a_at
11718783_a_at
11718784_at
11718796_x_at
11718800_at
11718826_a_at
11718827_x_at
11718831_at
11718832_a_at
11718836_a_at
11718837_x_at
11718843_s_at
11718846_a_at
11718847_at
11718849_at
11718854_a_at
11718855_a_at
11718863_at
11718864_s_at
11718867_a_at
11718870_a_at
11718873_a_at
11718875_a_at
11718881_a_at
11718882_x_at
11718885_a_at
11718890_x_at
11718891_s_at
11718892_s_at
11718896_x_at
11718897_at
11718900_a_at
11718901_at
11718903_a_at
11718905_x_at
11718917_a_at
11718918_x_at
11718927_a_at
11718942_at
11718960_at
11718961_a_at
11718962_a_at
11718963_at
11718964_at
11718966_at
11718968_a_at
11718969_a_at
11718970_a_at
11718971_x_at
11718974_at
11718975_at
11718978_x_at
11718980_a_at
11718981_a_at
11718982_s_at
11718986_a_at
11718989_s_at
11718990_x_at
11719012_at
11719014_s_at
11719016_at
11719020_at
11719022_at
11719023_a_at
11719024_at
11719025_a_at
11719027_a_at
11719028_a_at
11719035_a_at
11719042_s_at
11719048_a_at
11719054_at
11719062_a_at
11719063_a_at
11719066_a_at
11719067_s_at
11719078_a_at
11719084_a_at
11719085_a_at
11719088_at
11719097_a_at
11719099_at
11719103_at
11719104_s_at
11719105_at
11719114_a_at
11719115_a_at
11719117_x_at
11719118_a_at
11719119_a_at
11719120_a_at
11719121_a_at
11719132_s_at
11719145_a_at
11719146_x_at
11719147_at
11719151_at
11719169_s_at
11719170_a_at
11719171_a_at
11719172_x_at
11719173_s_at
11719179_a_at
11719191_s_at
11719196_s_at
11719199_a_at
11719207_s_at
11719208_s_at
11719209_x_at
11719217_a_at
11719221_a_at
11719227_x_at
11719235_x_at
11719236_a_at
11719237_at
11719242_s_at
11719246_a_at
11719247_at
11719248_a_at
11719255_s_at
11719261_s_at
11719264_at
11719265_a_at
11719267_s_at
11719275_a_at
11719280_a_at
11719281_a_at
11719282_x_at
11719286_s_at
11719294_at
11719295_a_at
11719308_a_at
11719323_at
11719331_s_at
11719333_a_at
11719343_x_at
11719353_s_at
11719364_a_at
11719366_s_at
11719368_s_at
11719372_s_at
11719373_at
11719375_x_at
11719377_x_at
11719378_a_at
11719381_a_at
11719391_a_at
11719394_a_at
11719404_a_at
11719405_a_at
11719407_a_at
11719408_a_at
11719412_at
11719413_a_at
11719414_a_at
11719422_s_at
11719442_a_at
11719447_s_at
11719448_at
11719452_s_at
11719453_a_at
11719462_x_at
11719463_a_at
11719464_x_at
11719465_a_at
11719466_s_at
11719472_s_at
11719473_s_at
11719475_a_at
11719476_at
11719478_a_at
11719479_at
11719480_a_at
11719481_a_at
11719482_a_at
11719492_s_at
11719493_s_at
11719495_a_at
11719499_at
11719527_a_at
11719531_a_at
11719538_at
11719548_s_at
11719554_at
11719559_at
11719561_s_at
11719562_at
11719563_a_at
11719566_a_at
11719580_s_at
11719587_a_at
11719588_a_at
11719589_a_at
11719615_s_at
11719626_at
11719630_a_at
11719631_s_at
11719633_a_at
11719643_s_at
11719657_a_at
11719658_a_at
11719663_s_at
11719664_a_at
11719666_a_at
11719677_a_at
11719680_x_at
11719682_s_at
11719684_a_at
11719686_a_at
11719688_a_at
11719692_a_at
11719698_x_at
11719701_s_at
11719702_a_at
11719707_a_at
11719713_a_at
11719716_a_at
11719719_at
11719723_a_at
11719726_a_at
11719729_at
11719730_at
11719735_a_at
11719736_s_at
11719737_a_at
11719742_s_at
11719749_a_at
11719751_a_at
11719755_a_at
11719759_s_at
11719778_s_at
11719779_x_at
11719781_a_at
11719782_a_at
11719783_at
11719788_s_at
11719791_s_at
11719792_at
11719801_a_at
11719802_a_at
11719804_a_at
11719805_a_at
11719806_a_at
11719813_s_at
11719818_at
11719819_s_at
11719835_a_at
11719836_x_at
11719837_a_at
11719845_a_at
11719849_s_at
11719851_at
11719852_s_at
11719857_a_at
11719859_a_at
11719860_a_at
11719863_a_at
11719883_a_at
11719886_a_at
11719888_a_at
11719899_at
11719903_at
11719908_a_at
11719909_s_at
11719910_a_at
11719921_s_at
11719922_a_at
11719929_a_at
11719930_a_at
11719931_x_at
11719933_x_at
11719937_a_at
11719943_at
11719958_at
11719960_a_at
11719961_s_at
11719981_a_at
11719990_a_at
11719991_x_at
11720003_at
11720007_a_at
11720023_a_at
11720024_a_at
11720028_x_at
11720029_a_at
11720031_a_at
11720032_a_at
11720033_s_at
11720040_s_at
11720043_a_at
11720045_a_at
11720051_at
11720054_a_at
11720059_a_at
11720060_x_at
11720061_s_at
11720062_s_at
11720070_s_at
11720073_s_at
11720074_x_at
11720075_s_at
11720079_at
11720080_at
11720087_a_at
11720088_x_at
11720089_a_at
11720093_at
11720096_a_at
11720100_a_at
11720102_a_at
11720104_a_at
11720124_at
11720147_a_at
11720153_s_at
11720154_at
11720161_at
11720162_at
11720167_at
11720173_a_at
11720175_a_at
11720176_a_at
11720177_a_at
11720181_a_at
11720184_x_at
11720188_a_at
11720200_s_at
11720203_a_at
11720205_a_at
11720207_a_at
11720208_a_at
11720209_at
11720217_a_at
11720229_a_at
11720251_at
11720253_s_at
11720264_at
11720265_a_at
11720279_a_at
11720294_a_at
11720295_x_at
11720296_at
11720297_at
11720298_at
11720299_s_at
11720303_s_at
11720304_s_at
11720305_a_at
11720309_s_at
11720311_a_at
11720313_a_at
11720314_s_at
11720315_x_at
11720316_s_at
11720317_a_at
11720320_at
11720322_a_at
11720323_s_at
11720327_a_at
11720328_a_at
11720331_at
11720332_a_at
11720333_a_at
11720334_a_at
11720335_s_at
11720336_a_at
11720337_a_at
11720341_at
11720342_s_at
11720344_s_at
11720360_a_at
11720362_at
11720365_a_at
11720375_a_at
11720380_a_at
11720387_a_at
11720388_s_at
11720397_a_at
11720409_s_at
11720410_s_at
11720411_s_at
11720420_at
11720421_at
11720422_s_at
11720431_s_at
11720440_at
11720441_x_at
11720443_s_at
11720447_s_at
11720448_at
11720454_a_at
11720455_a_at
11720458_at
11720459_s_at
11720460_x_at
11720461_a_at
11720466_a_at
11720467_s_at
11720468_x_at
11720469_a_at
11720472_a_at
11720474_a_at
11720475_x_at
11720481_s_at
11720484_a_at
11720487_a_at
11720488_a_at
11720491_a_at
11720495_x_at
11720496_at
11720506_a_at
11720508_at
11720509_a_at
11720514_at
11720515_s_at
11720526_s_at
11720528_at
11720533_a_at
11720536_at
11720558_a_at
11720575_s_at
11720576_a_at
11720579_a_at
11720582_a_at
11720584_x_at
11720587_s_at
11720595_a_at
11720596_at
11720597_s_at
11720598_x_at
11720599_s_at
11720600_a_at
11720603_a_at
11720604_x_at
11720606_a_at
11720607_a_at
11720609_at
11720610_x_at
11720614_s_at
11720615_a_at
11720616_a_at
11720620_s_at
11720621_s_at
11720623_a_at
11720631_a_at
11720637_x_at
11720644_a_at
11720657_x_at
11720665_s_at
11720678_a_at
11720680_a_at
11720697_a_at
11720698_a_at
11720704_s_at
11720731_a_at
11720746_s_at
11720754_x_at
11720756_at
11720757_a_at
11720758_s_at
11720767_s_at
11720773_x_at
11720780_a_at
11720783_a_at
11720791_a_at
11720794_a_at
11720803_at
11720809_x_at
11720810_a_at
11720818_a_at
11720819_s_at
11720827_a_at
11720830_at
11720836_a_at
11720845_a_at
11720851_s_at
11720852_s_at
11720853_a_at
11720854_a_at
11720855_a_at
11720863_at
11720864_s_at
11720868_at
11720880_s_at
11720887_at
11720888_s_at
11720889_a_at
11720890_a_at
11720910_a_at
11720911_a_at
11720916_s_at
11720918_a_at
11720919_s_at
11720920_x_at
11720921_s_at
11720922_a_at
11720923_a_at
11720927_a_at
11720931_x_at
11720935_a_at
11720946_at
11720947_x_at
11720948_a_at
11720954_s_at
11720970_at
11720971_at
11720972_at
11720975_a_at
11720980_a_at
11721001_at
11721003_at
11721004_x_at
11721005_a_at
11721006_s_at
11721007_a_at
11721008_a_at
11721009_at
11721013_a_at
11721014_s_at
11721018_at
11721023_a_at
11721046_a_at
11721052_at
11721055_x_at
11721060_a_at
11721062_s_at
11721065_at
11721066_at
11721067_s_at
11721075_a_at
11721076_at
11721077_a_at
11721078_s_at
11721079_a_at
11721080_at
11721081_at
11721084_a_at
11721085_a_at
11721090_at
11721091_a_at
11721092_a_at
11721093_a_at
11721113_x_at
11721123_a_at
11721124_s_at
11721132_at
11721134_at
11721141_x_at
11721143_a_at
11721146_a_at
11721151_s_at
11721158_a_at
11721168_a_at
11721174_a_at
11721175_at
11721186_a_at
11721199_a_at
11721210_a_at
11721212_a_at
11721214_a_at
11721215_a_at
11721216_s_at
11721218_a_at
11721225_a_at
11721237_a_at
11721242_s_at
11721243_a_at
11721244_a_at
11721245_s_at
11721246_x_at
11721250_s_at
11721254_s_at
11721255_at
11721256_a_at
11721257_at
11721258_a_at
11721271_a_at
11721272_at
11721284_a_at
11721290_a_at
11721296_a_at
11721297_at
11721298_a_at
11721300_a_at
11721304_at
11721305_a_at
11721306_at
11721307_at
11721308_at
11721312_a_at
11721314_at
11721315_s_at
11721326_at
[truncated: 7,381 more rows]
