# Supplementary material for: Feasibility of developing reliable gene expression modules from FFPE derived RNA profiled on Affymetrix arrays
Source: PLoS One. 2018 Aug 31;13(8):e0203346. doi: 10.1371/journal.pone.0203346 (PMC6118369; doi:10.1371/journal.pone.0203346)
Supplement: S5 Table — (XLS) [file pone.0203346.s020.xls]

## Sheet: S4 Table. References of external-module-set1 manually extracted breast cancer gene modules
	PMID	Organism	Tissue	PreservationMethod	Platform	PlatformDescription	GeneModuleName.common	GeneModuleName.1	GeneModuleName.2	GeneModuleName.3	GeneModuleDescription	GeneModuleExtractionDetails	ModuleSize	Database	identicalSig_in_v2	Comment	DatasetUsedToDeriveSignature
IGF1_creighton08	18757322	Human	Breast	cell culture	Affymetrix	U133A 2.0	NA	IGF1	IGF1.up	IGF1_creighton08	High sig = high IGF1 signaling	Extracted from supplementary_Data_File_3; up-regulated genes got +1 sign and down-regulated genes got -1 sign	976	geneSigDB	TRUE	MCF-7L ER-positive breast cancer cells	custom
er.signal_desmedt08	18698033	Human	Breast	frozen	Multi-platform	NA	NA	ESR1	ESR1	er.signal_desmedt08	High sig = high ER signaling	Extracted from supplementary Table S1; coefficient is set as +/- 1 according to the sign of the coefficient in supplementary table S1	469	geneSigDB	TRUE	Integrated breast cancer datasets were used	public
her2.signal_desmedt08	18698033	Human	Breast	frozen	Multi-platform	NA	NA	ERBB2	ERBB2	her2.signal_desmedt08	High sig = high HER2 signaling	Extracted from supplementary Table S1; coefficient is set as +/- 1 according to the sign of the coefficient in supplementary table S1	28	geneSigDB	TRUE	Integrated breast cancer datasets were used	public
proliferation_desmedt08	18698033	Human	Breast	frozen	Multi-platform	NA	NA	AURKA	AURKA_proliferation	proliferation_desmedt08	High sig = high proliferation	Extracted from supplementary Table S1; coefficient is set as +/- 1 according to the sign of the coefficient in supplementary table S1	229	geneSigDB	TRUE	Integrated breast cancer datasets were used	public
apoptosis_desmedt08	18698033	Human	Breast	frozen	Multi-platform	NA	NA	CASP3	CASP3_apoptosis	apoptosis_desmedt08	High sig = high apoptosis phenotypes	Extracted from supplementary Table S1; coefficient is set as +/- 1 according to the sign of the coefficient in supplementary table S1	10	geneSigDB	TRUE	Integrated breast cancer datasets were used	public
tumor.invasion_desmedt08	18698033	Human	Breast	frozen	Multi-platform	NA	Stroma2	PLAU	PLAU_invasion	tumor.invasion_desmedt08	High sig = high tumor invasion/metastasis	Extracted from supplementary Table S1; coefficient is set as +/- 1 according to the sign of the coefficient in supplementary table S1	68	geneSigDB	TRUE	Integrated breast cancer datasets were used	public
immune.response_desmedt08	18698033	Human	Breast	frozen	Multi-platform	NA	Immune2	STAT1	STAT1_immune	immune.response_desmedt08	High sig = high immune response	Extracted from supplementary Table S1; coefficient is set as +/- 1 according to the sign of the coefficient in supplementary table S1	95	geneSigDB	TRUE	Integrated breast cancer datasets were used	public
angiogenesis_desmedt08	18698033	Human	Breast	frozen	Multi-platform	NA	NA	VEGF	VEGF_angiogenesis	angiogenesis_desmedt08	High sig = high angiogenesis	Extracted from supplementary Table S1; coefficient is set as +/- 1 according to the sign of the coefficient in supplementary table S1	14	geneSigDB	TRUE	Integrated breast cancer datasets were used	public
PIK3CA.mut_loi10	20479250	Human	Breast	frozen?	Affymetrix	U133A///U133B///U133plus2	NA	PIK3CA_GS	PIK3CA_GS_mut	PIK3CA.mut_loi10	High sig = PIK3CA mutant like phenotype and better survival	Extracted from supplementary dataset S1; coefficient is extracted from supplementary data s1	278	geneSigDB	TRUE	All ER +ve; adjuvant tamoxifen only treated group	public
pred.recurrence_paik04	15591335	Human	Breast	frozen///ffpe	RT-PCR	NA	Recurrence Score///Oncotype Dx	GENE21	GENE21	pred.recurrence_paik04	High sig = high recurrence	Extracted from figure 1; coefficients were also extracted from figure 1	16	geneSigDB	TRUE	All ER +ve node negative breast cancers from NSABP trial B-14	custom
PTEN.loss_saal07	17452630	Human	Breast	frozen	SWEGENE	cDNA based on UniGene build 188	NA	PTEN	PTEN_loss	PTEN.loss_saal07	High sig = high PTEN_loss phenotype	Extracted from supplementary table2; coefficients were extracted from its 'sign' column	246	geneSigDB	TRUE	NA	custom
GGI_grading_Sotiriou06	16478745	Human	Breast	frozen	Affymetrix	U133A	NA	GGI	GGI_grading	GGI_grading_Sotiriou06	High sig = high grade tumor	Extracted from supplementary table1; coefficients were extracted from its d-stat' column	128	geneSigDB	TRUE	Only ER+ve tumors were used for deriving signature	custom
TP53.mut_takahashi08	18271932	Human	Breast	frozen	Agilent	whole human genome oligo microarray; 41 k unique probe	NA	TP53_2	TP53_mut	TP53.mut_takahashi08	High sig = TP53_mut-like	Extracted from table1; coefficients were assigned according to upregulation(+1) or down-regulation(-1)	33	geneSigDB	TRUE	NA	public//custom
immune2.ERneg_teschendorff07	17683518	Human	Breast	frozen	Multi-platform	NA	Immune1	IRM	IRM_immune	immune2.ERneg_teschendorff07	High sig = high immune response	Extracted from figure 3c; coefficients were from heatmap interpretation	7	geneSigDB	TRUE	Integrated breast cancer datasets were used; Only ER-ve tumors were used for deriving signature	public
prog2_vantVeer02	11823860	Human	Breast	frozen	Agilent	Hu25K	Mammaprint	GENE70	GENE70	prog2_vantVeer02	High sig = poor clinical outcome	Extracted from figure 2b; coefficients were extracted from the 'correlation' column of supplementary table 2	70	geneSigDB	TRUE	NA	custom
AKT1induced.RADsensitive_creighton07	17213801	Human	Breast	frozen	Multi-platform	NA	NA	AKT_MTOR_HG.up	AKT_MTOR_HG.up	AKT1induced.RADsensitive_creighton07	High sig = high AKT-MTOR pathway activity	Extracted from table1-RAD001-sensitive; all coefficients are set as +1 as all genes are correlated to AKT	23	geneSigDB	FALSE	Genes induced by Akt and sensitive to mTOR inhibitor RAD001; potential mTOR targets	public
AKT1induced.RADinsensitive_creighton07	17213801	Human	Breast	frozen	Multi-platform	NA	NA	AKT_MTOR_HG.up	AKT_MTOR_HG.up	AKT1induced.RADinsensitive_creighton07	High sig = high AKT-MTOR pathway activity	Extracted from table1-RAD001-insensitive; all coefficients are set as +1 as all genes are correlated to AKT	34	geneSigDB	FALSE	Genes induced by Akt and insensitive to mTOR inhibitor RAD001	public
TP53.mut1_miller05	16141321	Human	Breast	frozen	Affymetrix	U133A///U133B	NA	TP53_1	TP53_1	TP53.mut1_miller05	High sig = TP53_wt-like	Extracted from supporting table2; coefficients were set by reversing the direction published in order to make the sig high when mutation occurs	1000	geneSigDB	FALSE	NA	custom
TP53.mut2_miller05	16141321	Human	Breast	frozen	Affymetrix	U133A///U133B	NA	TP53_1	TP53_1	TP53.mut2_miller05	High sig = TP53_wt-like	Extracted from figure 1a; coefficients were extracted by combining heatmap directions and the direction given in supporting table2	32	geneSigDB	FALSE	NA	custom
HER2.subtype_staff10	20231686	Human	Breast	frozen	SWEGENE H_v2.1.1 55K	spotted oligo-nucleotide array	NA	Her2Prognosis_HDPP	Her2Prognosis_HDPP	HER2.subtype_staff10	High sig= worst prognosis	Extracted from xcel file 'Human epidermal growth factor receptor 2' – sheet HDPP_Centroids_for_validation; coefficients were extracted from the sign of the column 'Centroid_Cluster2' and interpreting heatmap of supplementary figure 2.	158	geneSigDB	FALSE	Only HER2 amplified tumors were used to derive signature	custom
immune1.ERneg_teschendorff07	17683518	Human	Breast	frozen	Multi-platform	NA	Immune1	IRM	IRM	immune1.ERneg_teschendorff07	High sig = high immune response	Extracted from additional data file 5; coefficients were extracted from the sign of the IR+ centroid column	913	geneSigDB	FALSE	Integrated breast cancer datasets were used; Only ER-ve tumors were used for deriving signature	public
prog1_vantVeer02	11823860	Human	Breast	frozen	Agilent	Hu25K	NA	GENE70	GENE70	prog1_vantVeer02	High sig = poor clinical outcome	Extracted from supplementary table2; coefficients were extracted from the sign of the 'correlation' column	231	geneSigDB	FALSE	NA	custom
ER.signal_vantVeer02	11823860	Human	Breast	frozen	Agilent	Hu25K	NA	NA	NA	ER.signal_vantVeer02	High sig = poor clinical outcome	Extracted from supplementary table3; coefficients were extracted from the sign of the 'correlation' column	2460	geneSigDB	FALSE	NA	custom
BRCA1.mut_vantVeer02	11823860	Human	Breast	frozen	Agilent	Hu25K	NA	NA	NA	BRCA1.mut_vantVeer02	High sig = poor clinical outcome	Extracted from supplementary table4; coefficients were extracted from the sign of the 'correlation' column	430	geneSigDB	FALSE	NA	custom
prog.stroma1_finak08	18438415	Human	Breast	frozen	Agilent	44K whole humangenome microarrays	SDPP	STROMA_SDPP	STROMA_SDPP	prog.stroma1_finak08	High sig = better clinical outcome	Extracted from figure 2c 2d and 2e; Genes from 2d and 2e has given +1 sign and that from 2c has given -1 sign	164	geneSigDB	FALSE	tumor stroma vs normal stroma	cuatom
prog.stroma2_finak08	18438415	Human	Breast	frozen	Agilent	44K whole humangenome microarrays	SDPP	STROMA_SDPP	STROMA_SDPP	prog.stroma2_finak08	High sig = better clinical outcome	Extracted from figure 2c 2d and 2e(genes with * indicator); Genes from 2d and 2e has given +1 sign and that from 2c has given -1 sign	26	geneSigDB	FALSE	tumor stroma vs normal stroma	custom
Immune.Th1_Gu_Trantien13	23778140	Human	Breast	fresh tissue	Affymetrix	U133plus2	NA	Th1_immune	Th1_immune	Immune.Th1_Gu-Trantien13	High sig = high antitumor immunity	Extracted from supplementary table 7; all genes are upregulated in extensively infiltrated tumors and hence coefficient is +1 for all genes	17	NA	TRUE	NA	NA
Immune.Tfh_Gu_Trantien13	23778140	Human	Breast	fresh tissue	Affymetrix	U133plus2	NA	TFH	TFH_immune	Immune.Tfh_Gu-Trantien13	High sig = high antitumor immunity	Extracted from supplementary table 7; all genes are upregulated in extensively infiltrated tumors and hence coefficient is +1 for all genes	10	NA	TRUE	NA	NA
Pred.herceptin.immune_perez15	25605861	Human	Breast	FFPE	Illumina	DASL technology	NA	N9831.adjuTraz	Immune_Perez	Pred.herceptin.immune_perez15	High sig = enrichment of immune genes and benefit from Trastuzumab	Extracted from supplementary table 6; originally a voting scheme was proposed for these genes to measure individual enrichment however we considered an average of these genes and high score means high enrichment of immune genes and hence gave +1 as coefficient for all genes	14	NA	TRUE	NA	NA
HER2.TIL.up1_alexe07	18006808	Human	Breast	frozen	Affymetrix	U133A	NA	Lymphocyte.down.min	Lymphocyte.down.min	HER2.TIL.up1_alexe07	High sig = high lymphocytic infiltration	Extracted from supplementary table 3b; coefficient is assigned based on SNR.score column	887	NA	FALSE	NA	NA
HER2.TIL.up2_alexe07	18006808	Human	Breast	frozen	Affymetrix	U133A	NA	Lymphocyte.up.min	Lymphocyte.up.min	HER2.TIL.up2_alexe07	High sig = high lymphocytic infiltration	Extracted from supplementary table 3a; coefficient is assigned based on SNR.score column	105	NA	FALSE	NA	NA
HER2.TIL.up3_alexe07	18006808	Human	Breast	frozen	Affymetrix	U133A	NA	Lymphocyte.up	Lymphocyte.up	HER2.TIL.up3_alexe07	High sig = high lymphocytic infiltration	Extracted from supplementary table 1-panel5; genes associated with lymphocyte infiltration is given +1 sign and that with no-infiltration is given -1 sign	22	NA	FALSE	NA	NA
RAS_bild06	16273092	Human	Breast	cell culture	Affymetrix	U133plus2	NA	RAS	RAS.up	RAS_bild06	High sig = high RAS signaling	Extracted from supplementary table1; genes with fold change >1 is assigned with +1 coefficient and genes with fold change <1 with -1 coefficient	348	NA	FALSE	NA	NA
SRC_bild06	16273092	Human	Breast	cell culture	Affymetrix	U133plus2	NA	SRC	SRC.up	SRC_bild06	High sig = high SRC signaling	Extracted from supplementary table1; genes with fold change >1 is assigned with +1 coefficient and genes with fold change <1 with -1 coefficient	73	NA	FALSE	NA	NA
MYC_bild06	16273092	Human	Breast	cell culture	Affymetrix	U133plus2	NA	MYC	MYC.up	MYC_bild06	High sig = high MYC signaling	Extracted from supplementary table1; genes with fold change >1 is assigned with +1 coefficient and genes with fold change <1 with -1 coefficient	248	NA	FALSE	NA	NA
E2F3_bild06	16273092	Human	Breast	cell culture	Affymetrix	U133plus2	NA	E2F3	E2F3.up	E2F3_bild06	High sig = high E2F3 signaling	Extracted from supplementary table1; genes with fold change >1 is assigned with +1 coefficient and genes with fold change <1 with -1 coefficient	298	NA	FALSE	NA	NA
Beta.Catenin_bild06	16273092	Human	Breast	cell culture	Affymetrix	U133plus2	NA	Beta_Catenin	Beta_Catenin.up	Beta.Catenin_bild06	High sig = high BETA_CATENIN signaling	Extracted from supplementary table1; genes with fold change >1 is assigned with +1 coefficient and genes with fold change <1 with -1 coefficient	98	NA	FALSE	NA	NA
normal.stroma1_finak06	17054791	Human	Breast	frozen	Agilent	Human Genome 44K array	NA	NA	NA	normal.stroma1_finak06	High sig = more normal like stroma	Extracted from additional file 8 with negative log ratio; coefficient is set as +1 for all genes; gene symbols were updated; non-gene-symbol ids were mapped to gene symbol through unigene ids(multi-gene-ids were discarded); gene symbols with both -ve and +ve log ratios were discarded	1081	NA	FALSE	NA	NA
normal.stroma2_finak06	17054791	Human	Breast	frozen	Agilent	Human Genome 44K array	NA	NA	NA	normal.stroma2_finak06	High sig = more normal like stroma	Extracted from table2; coefficient is set as +1 for all genes	9	NA	FALSE	NA	NA
normal.epithelial1_finak06	17054791	Human	Breast	frozen	Agilent	Human Genome 44K array	NA	NA	NA	normal.epithelial1_finak06	High sig = more normal like epithelium	Extracted from additional file 8 with negative log ratio; coefficient is set as +1 for all genes; gene symbols were updated; non-gene-symbol ids were mapped to gene symbol through unigene ids(multi-gene-ids were discarded); gene symbols with both -ve and +ve log ratios were discarded	958	NA	FALSE	NA	NA
normal.epithelial2_finak06	17054791	Human	Breast	frozen	Agilent	Human Genome 44K array	NA	NA	NA	normal.epithelial2_finak06	High sig = more normal like epithelium	Extracted from table2; coefficient is set as +1 for all genes	10	NA	FALSE	NA	NA
Luminal.ESR1_farmer09	19122658	Human	Breast	frozen	Multi-platform	NA	NA	NA	NA	Luminal.ESR1_farmer09	High sig = high respective biological signal	Extracted from supplementary table 3 from the respective prototype gene column; among the coexpressed genes with pvalue <=0.01 the top 50 genes with highest t-value is considered as the signature; since all t-values were +ve the coefficient is set as +1 for all genes	50	NA	FALSE	NA	NA
Apocrine.CLCA2_farmer09	19122658	Human	Breast	frozen	Multi-platform	NA	NA	NA	NA	Apocrine.CLCA2_farmer09	High sig = high respective biological signal	Extracted from supplementary table 3 from the respective prototype gene column; among the coexpressed genes with pvalue <=0.01 the top 50 genes with highest t-value is considered as the signature; since all t-values were +ve the coefficient is set as +1 for all genes	50	NA	FALSE	NA	NA
Stroma.DCN_farmer09	19122658	Human	Breast	frozen	Multi-platform	NA	Stroma1 /// DCN	STROMA	STROMA_DCN.up	Stroma.DCN_farmer09	High sig = high respective biological signal	Extracted from supplementary table 3 from the respective prototype gene column; among the coexpressed genes with pvalue <=0.01 the top 50 genes with highest t-value is considered as the signature; since all t-values were +ve the coefficient is set as +1 for all genes	50	NA	FALSE	NA	NA
Tcell.GZMA_farmer09	19122658	Human	Breast	frozen	Multi-platform	NA	NA	NA	NA	Tcell.GZMA_farmer09	High sig = high respective biological signal	Extracted from supplementary table 3 from the respective prototype gene column; among the coexpressed genes with pvalue <=0.01 the top 50 genes with highest t-value is considered as the signature; since all t-values were +ve the coefficient is set as +1 for all genes	50	NA	FALSE	NA	NA
Bcell.CD83_farmer09	19122658	Human	Breast	frozen	Multi-platform	NA	NA	NA	NA	Bcell.CD83_farmer09	High sig = high respective biological signal	Extracted from supplementary table 3 from the respective prototype gene column; among the coexpressed genes with pvalue <=0.01 the top 50 genes with highest t-value is considered as the signature; since all t-values were +ve the coefficient is set as +1 for all genes	50	NA	FALSE	NA	NA
Adipocyte.FABP4_farmer09	19122658	Human	Breast	frozen	Multi-platform	NA	NA	NA	NA	Adipocyte.FABP4_farmer09	High sig = high respective biological signal	Extracted from supplementary table 3 from the respective prototype gene column; among the coexpressed genes with pvalue <=0.01 the top 50 genes with highest t-value is considered as the signature; since all t-values were +ve the coefficient is set as +1 for all genes	50	NA	FALSE	NA	NA
Proliferation.TPX2_farmer09	19122658	Human	Breast	frozen	Multi-platform	NA	NA	NA	NA	Proliferation.TPX2_farmer09	High sig = high respective biological signal	Extracted from supplementary table 3 from the respective prototype gene column; among the coexpressed genes with pvalue <=0.01 the top 50 genes with highest t-value is considered as the signature; since all t-values were +ve the coefficient is set as +1 for all genes	50	NA	FALSE	NA	NA
Interferon.MX1_farmer09	19122658	Human	Breast	frozen	Multi-platform	NA	NA	NA	NA	Interferon.MX1_farmer09	High sig = high respective biological signal	Extracted from supplementary table 3 from the respective prototype gene column; among the coexpressed genes with pvalue <=0.01 the top 50 genes with highest t-value is considered as the signature; since all t-values were +ve the coefficient is set as +1 for all genes	50	NA	FALSE	NA	NA
Hypoxia.ADM_farmer09	19122658	Human	Breast	frozen	Multi-platform	NA	NA	NA	NA	Hypoxia.ADM_farmer09	High sig = high respective biological signal	Extracted from supplementary table 3 from the respective prototype gene column; among the coexpressed genes with pvalue <=0.01 the top 50 genes with highest t-value is considered as the signature; since all t-values were +ve the coefficient is set as +1 for all genes	50	NA	FALSE	NA	NA
Basal.PAM50_Parker09	19204204	Human	Breast	frozen	Agilent	Human 1Av2	NA	NA	NA	Basal.PAM50_Parker09	High sig = respective subtype like tumor	Extracted from https://genome.unc.edu/pubsup/breastGEO/ (from parker09 row; https://genome.unc.edu/pubsup/breastGEO/pam50_centroids.txt); coefficient is set as +/-1 according to the sign of gene's respective subtype specific centroid value	50	NA	FALSE	NA	NA
Her2.PAM50_Parker09	19204204	Human	Breast	frozen	Agilent	Human 1Av2	NA	NA	NA	Her2.PAM50_Parker09	High sig = respective subtype like tumor	Extracted from https://genome.unc.edu/pubsup/breastGEO/ (from parker09 row; https://genome.unc.edu/pubsup/breastGEO/pam50_centroids.txt); coefficient is set as +/-1 according to the sign of gene's respective subtype specific centroid value	50	NA	FALSE	NA	NA
LumA.PAM50_Parker09	19204204	Human	Breast	frozen	Agilent	Human 1Av2	NA	NA	NA	LumA.PAM50_Parker09	High sig = respective subtype like tumor	Extracted from https://genome.unc.edu/pubsup/breastGEO/ (from parker09 row; https://genome.unc.edu/pubsup/breastGEO/pam50_centroids.txt); coefficient is set as +/-1 according to the sign of gene's respective subtype specific centroid value	50	NA	FALSE	NA	NA
LumB.PAM50_Parker09	19204204	Human	Breast	frozen	Agilent	Human 1Av2	NA	NA	NA	LumB.PAM50_Parker09	High sig = respective subtype like tumor	Extracted from https://genome.unc.edu/pubsup/breastGEO/ (from parker09 row; https://genome.unc.edu/pubsup/breastGEO/pam50_centroids.txt); coefficient is set as +/-1 according to the sign of gene's respective subtype specific centroid value	50	NA	FALSE	NA	NA
Normal.PAM50_Parker09	19204204	Human	Breast	frozen	Agilent	Human 1Av2	NA	NA	NA	Normal.PAM50_Parker09	High sig = respective subtype like tumor	Extracted from https://genome.unc.edu/pubsup/breastGEO/ (from parker09 row; https://genome.unc.edu/pubsup/breastGEO/pam50_centroids.txt); coefficient is set as +/-1 according to the sign of gene's respective subtype specific centroid value	50	NA	FALSE	NA	NA
Immunity_hamy16	28005906	Human	Breast	frozen	Affymetrix	U133A	NA	NA	NA	Immunity_hamy16	High sig = high respective biological-process activity	Extracted from S1 Table, coefficient was set as +1 as all genes were upregulated	28	NA	NA	NA	NA
TumorSuppressors.Prolif_hamy16	28005906	Human	Breast	frozen	Affymetrix	U133A	NA	NA	NA	TumorSuppressors.Prolif_hamy16	High sig = high respective biological-process activity	Extracted from S1 Table, coefficient was set as +1 as all genes were upregulated	36	NA	NA	NA	NA
Interferon_hamy16	28005906	Human	Breast	frozen	Affymetrix	U133A	NA	NA	NA	Interferon_hamy16	High sig = high respective biological-process activity	Extracted from S1 Table, coefficient was set as +1 as all genes were upregulated	11	NA	NA	NA	NA
SignalTransduction_hamy16	28005906	Human	Breast	frozen	Affymetrix	U133A	NA	NA	NA	SignalTransduction_hamy16	High sig = high respective biological-process activity	Extracted from S1 Table, coefficient was set as +1 as all genes were upregulated	20	NA	NA	NA	NA
Hormone.Survival_hamy16	28005906	Human	Breast	frozen	Affymetrix	U133A	NA	NA	NA	Hormone.Survival_hamy16	High sig = high respective biological-process activity	Extracted from S1 Table, coefficient was set as +1 as all genes were upregulated	22	NA	NA	NA	NA
Matrix_hamy16	28005906	Human	Breast	frozen	Affymetrix	U133A	NA	NA	NA	Matrix_hamy16	High sig = high respective biological-process activity	Extracted from S1 Table, coefficient was set as +1 as all genes were upregulated	21	NA	NA	NA	NA
active.extratumoral.microenvironment_RomanPerez2012	22429463	Human	Breast	frozen	Agilent	4X44k G4112F arrays /// custom 244 k human arrays (Agilent G4502A)	NA	NA	NA	active.extratumoral.microenvironment_RomanPerez2012	High sig = high signal as indicated by module name	Extracted from Table S1, genes highligted in red were grouped as active and green were grouped as inactive signatures of extratumoral microenvironment; all coefficients were set as +1 as all genes were upregulated	1031	NA	NA	NA	NA
inactive.extratumoral.microenvironment_RomanPerez2012	22429463	Human	Breast	frozen	Agilent	4X44k G4112F arrays /// custom 244 k human arrays (Agilent G4502A)	NA	NA	NA	inactive.extratumoral.microenvironment_RomanPerez2012	High sig = high signal as indicated by module name	Extracted from Table S1, genes highligted in red were grouped as active and green were grouped as inactive signatures of extratumoral microenvironment; all coefficients were set as +1 as all genes were upregulated	558	NA	NA	NA	NA
epithelium.ductal_ma09	19187537	Human	Breast	frozen	Affymetrix	U133X3P	NA	NA	NA	epithelium.ductal_ma09	High sig = a phenotype of respective signature	Extracted from Table4	50	NA	NA	NA	NA
stroma.ductal.grade3_ma09	19187537	Human	Breast	frozen	Affymetrix	U133X3P	NA	NA	NA	stroma.ductal.grade3_ma09	High sig = a phenotype of respective signature	Extracted from Additional file 2	620	NA	NA	NA	NA
stroma.ductal_ma09	19187537	Human	Breast	frozen	Affymetrix	U133X3P	NA	NA	NA	stroma.ductal_ma09	High sig = a phenotype of respective signature	Extracted from Table5	50	NA	NA	NA	NA
stroma.ductal.invasive_ma09	19187537	Human	Breast	frozen	Affymetrix	U133X3P	NA	NA	NA	stroma.ductal.invasive_ma09	High sig = a phenotype of respective signature	Extracted from Additional file 1	305	NA	NA	NA	NA
stroma.ductal.invasive.sub_ma09	19187537	Human	Breast	frozen	Affymetrix	U133X3P	NA	NA	NA	stroma.ductal.invasive.sub_ma09	High sig = a phenotype of respective signature	Extracted from Table6	50	NA	NA	NA	NA
ecm1_bergamaschi08	18044827	Human	Breast	frozen	Agilent	22K 60-mer Human 1A	NA	NA	NA	ecm1_bergamaschi08	High sig = a phenotype of respective signature	Extracted from Figure 5A	46	NA	NA	NA	NA
ecm2_bergamaschi08	18044827	Human	Breast	frozen	Agilent	22K 60-mer Human 1A	NA	NA	NA	ecm2_bergamaschi08	High sig = a phenotype of respective signature	Extracted from Figure 5A	8	NA	NA	NA	NA
ecm3_bergamaschi08	18044827	Human	Breast	frozen	Agilent	22K 60-mer Human 1A	NA	NA	NA	ecm3_bergamaschi08	High sig = a phenotype of respective signature	Extracted from Figure 5A	43	NA	NA	NA	NA
ecm4_bergamaschi08	18044827	Human	Breast	frozen	Agilent	22K 60-mer Human 1A	NA	NA	NA	ecm4_bergamaschi08	High sig = a phenotype of respective signature	Extracted from Figure 5A	5	NA	NA	NA	NA
tumor.epithelium.stroma_casey09	18373191	Human	Breast	frozen	Affymetrix	U133A 2.0	NA	NA	NA	tumor.epithelium.stroma_casey09	High sig = a phenotype of respective signature	Extracted from Table2	31	NA	NA	NA	NA
tumor.stroma_casey09	18373191	Human	Breast	frozen	Affymetrix	U133A 2.0	NA	NA	NA	tumor.stroma_casey09	High sig = a phenotype of respective signature	Extracted from Table2	14	NA	NA	NA	NA
tumor.epithelium_casey09	18373191	Human	Breast	frozen	Affymetrix	U133A 2.0	NA	NA	NA	tumor.epithelium_casey09	High sig = a phenotype of respective signature	Extracted from Table2	13	NA	NA	NA	NA
normal.breast_casey09	18373191	Human	Breast	frozen	Affymetrix	U133A 2.0	NA	NA	NA	normal.breast_casey09	High sig = a phenotype of respective signature	Extracted from Table2	3	NA	NA	NA	NA

## Sheet: S4 Table. References of external-module-set2 geneSigDB_v4.0 breast cancer gene modules
	Tissue	PMID	Organism	Platform	PlatformDescription	SigID	SigName	SigDescription	FileAssociated	GenesArticle
Aaroe10_112genes	Breast	20078854	Human	APPLERA	Applied Biosystems HumanGenome Survey microarrays v2.0 containing 32 878 probes representing 29 098 genes	20078854-TableS6b	Breast_Aaroe10_112genes	Additional file 6 - Interaction confidence predicted by HEFalMp/Graphle between the core genes in each group (z-score > 2)	20078854-TableS6b.txt	112
Aaroe10_48genes	Breast	20078854	Human	APPLERA	Applied Biosystems HumanGenome Survey microarrays v2.0 containing 32 878 probes representing 29 098 genes	20078854-TableS6a	Breast_Aaroe10_48genes	Additional file 6 - Interaction confidence predicted by HEFalMp/Graphle between the core genes in each group (z-score > 2)	20078854-TableS6a.txt	48
Abba04_50genes_Norm_v_DCIS	Breast	15318932	Human	SAGE		15318932-Table2	Breast_Abba04_50genes_Norm_v_DCIS	Table 2. Most frequent differentially expressed genes between normal breast epithelium and ductal carcinoma in situ (DCIS)	15318932-Table2.txt	50
Abba04_52genes_DCIS_v_IDC	Breast	15318932	Human	SAGE		15318932-Table3	Breast_Abba04_52genes_DCIS_v_IDC	Table 3. Most frequent differentially expressed genes between ductal carcinoma in situ and invasive ductal carcinoma (IDC)	15318932-Table3.txt	52
Abba05_183genes	Breast	15762987	Human	SAGE	SAGE	15762987-SuppTable4	Breast_Abba05_183genes	Additional File 4. Cross-platform comparison of the up-modulated transcripts in ER� (+) breast carcinomas.	15762987-SuppTable4.txt	183
Abba07_22genes	Breast	17855657	Human	SAGE		17855657-Table2a	Breast_Abba07_22genes	Table 2. Meta-analysis Cross-Validated SAGE Transcripts as Poor-Prognosis Breast Cancer Biomarkers; Up-modulated genes positively associated with the variable analyzed	17855657-Table2a.txt	22
Abba07_24genes	Breast	17855657	Human	SAGE		17855657-Table2b	Breast_Abba07_24genes	Table 2. Meta-analysis Cross-Validated SAGE Transcripts as Poor-Prognosis Breast Cancer Biomarkers; Down-modulated genes negatively associated with the variables analyzed	17855657-Table2b.txt	24
Adler06_39genes	Breast	16518402	Human	Custom cDNA Array	human cDNA microarrays containing 40 742 elements	16518402-SuppTable3	Breast_Adler06_39genes	SuppTable 3. MYC target genes that are co-activated by CSN5 expression.	16518402-SuppTable3.txt	39
Adler06_57genes	Breast	16518402	Human	Custom cDNA Array	human cDNA microarrays containing 40 742 elements	16518402-SuppTable1	Breast_Adler06_57genes	SuppTable 1. DNA amplification associated with wound signature expression.	16518402-SuppTable1.txt	57
Agthoven10_251genes	Breast	19904269	Human	Custom Oligo Array	Spotted oligo microarrays with the Operon V3.0 library	19904269-ST1	Breast_Agthoven10_251genes	Table S1. Spotted oligonucleotides selected by class comparison and used for clustering	19904269-ST1.txt	251
Albrektsen07_10genes	Breast	17470200	Human	Custom cDNA Array	cDNAs mixed in Version 2 microarray hybridization buffer (Amersham Pharmacia Biotech Piscataway NJ USA)	17470200-Table1	Breast_Albrektsen07_10genes	Table 1 Genes regulated by factor VIIa (FVIIa) (P < 0.01 and more than 2-fold) as well as both protease-activated receptor 1 (PAR1) and PAR2 agonist peptides in MDA-MB231 cells exposed to the agonist for 1 h	17470200-Table1.txt	10
Albrektsen07_11genes	Breast	17470200	Human	Custom cDNA Array	cDNAs mixed in Version 2 microarray hybridization buffer (Amersham Pharmacia Biotech Piscataway NJ USA)	17470200-Table4	Breast_Albrektsen07_11genes	Table 4 Genes regulated by factor VIIa (FVIIa) (P < 0.01 and more than 2-fold) as well as protease-activated receptor 2 (PAR2) agonist peptide in MDA-MB231 cells exposed to the agonist for 6 h	17470200-Table4.txt	11
Albrektsen07_16genes	Breast	17470200	Human	Custom cDNA Array	cDNAs mixed in Version 2 microarray hybridization buffer (Amersham Pharmacia Biotech Piscataway NJ USA)	17470200-Table3	Breast_Albrektsen07_16genes	Table 3 Genes regulated by factor VIIa (FVIIa) (P < 0.01 and more than 2-fold) as well as both protease-activated receptor 1 (PAR1) and PAR2 agonist peptides in MDA-MB231 cells exposed to the agonist for 6 h	17470200-Table3.txt	16
Albrektsen07_5genes	Breast	17470200	Human	Custom cDNA Array	cDNAs mixed in Version 2 microarray hybridization buffer (Amersham Pharmacia Biotech Piscataway NJ USA)	17470200-Table2	Breast_Albrektsen07_5genes	Table 2 Genes regulated by factor VIIa (FVIIa) (P < 0.01 and more than 2-fold) as well as protease-activated receptor 2 (PAR2) agonist peptide in MDA-MB231 cells exposed to the agonist for 1 h	17470200-Table2.txt	5
Amatschek04_39genes	Breast	14871811	Human	Custom cDNA Array	cDNA microarrays	14871811-Table3	Breast_Amatschek04_39genes	Table 3 List of genes selectively over-expressed in breast carcinoma Lung adenocarcinomas Lung squamous cell cancers and Renal cell cancers	14871811-Table3.txt	39
Amin06_82genes_StromaInteractions	Breast	16735089	Human	affy_U133A	Affymetrix GeneChip U133A GeneChips	16735089-Table1	Breast_Amin06_82genes_StromaInteractions	Table 1 Categorical list of differentially expressed genes in benign stromal fibroblasts treated with conditioned media from malignant breast epithelial cells vs. normal breast epithelial cells to investigate paracrine interactions between adipose fibroblasts and malignant epithelial cells are essential for structural and hormonal support of breast tumorsParacrine interactions between adipose fib…	16735089-Table1.txt	82
Andre09_36genes	Breast	19249242	Human	Custom cDNA Array	Complementary DNA was hybridised on splice array	19249242-Table4	Breast_Andre09_36genes	Table 4: Exons located in unchanged genes that are overexpressed in malignant tumours with high splice indices in cancer	19249242-Table4.txt	36
Andre09_71genes	Breast	19249242	Human	Custom cDNA Array	Complementary DNA was hybridised on splice array	19249242-Table2	Breast_Andre09_71genes	Table 2: Genes overexpressed (more than two-times) in breast cancer compared with benign lesions	19249242-Table2.txt	71
Ayers04_74genes_Response	Breast	15136595	Human	Custom cDNA Array	cDNA arrays containing 30 721 human sequence clones	15136595-Table2	Breast_Ayers04_74genes_Response	Table 2. The List of Top 74 Genes Included in the Response Prediction Model	15136595-Table2.txt	74
Bae04_202genes_BRCA1_up	Breast	15520196	Human	affy_U133Plus2	gene chips used for these experiments were HG-U133A (which contains ?16 000 human probe sets) and MG_U74Av2 (which contains ?12 000 mouse genes plus expressed sequence tags)	15520196-SuppTable3	Breast_Bae04_202genes_BRCA1_up	Table 3 (Supplemental). Genes up-regulated in DU-145 wtBRCA1 (vs Neo) cell clones in a study which investigate the effect of BRCA1 overexpression on the transcriptosome. Gene expression profiles of DU-145 human prostate cancer cell clones stably expressing a wild-type BRCA1 gene (wtBRCA1) with control (Neo) clones with cDNA spotted microarrays were compared.	15520196-SuppTable3.txt	202
Bae04_98genes_BRCA1_down	Breast	15520196	Human	affy_U133Plus2	gene chips used for these experiments were HG-U133A (which contains ?16 000 human probe sets) and MG_U74Av2 (which contains ?12 000 mouse genes plus expressed sequence tags)	15520196-SuppTable4	Breast_Bae04_98genes_BRCA1_down	Table 4 (Supplemental). Genes down-regulated in DU-145 wtBRCA1 (vs Neo) cell clones in a study which investigate the effect of BRCA1 overexpression on the transcriptosome. Gene expression profiles of DU-145 human prostate cancer cell clones stably expressing a wild-type BRCA1 gene (wtBRCA1) with control (Neo) clones with cDNA spotted microarrays were compared.	15520196-SuppTable4.txt	98
Balogh06_23genes_known	Breast	16391795	Human	Custom cDNA Array	cDNA glass-microarrays	16391795-Table4	Breast_Balogh06_23genes_known	Table IV. Genes differentially expressed in the stroma of the breast of nulliparous and parous women. (Known genes)	16391795-Table4.txt	23
Balogh06_90genes	Breast	16391795	Human	Custom cDNA Array	cDNA glass-microarrays	16391795-Table3	Breast_Balogh06_90genes	Table 3 Genes differentially expressed in the lobules type 1 of the parous and nulliparous women.	16391795-Table3.txt	90
Barry10_1022genes	Breast	20368555	Human	affy_U133Plus2	Affymetrix GeneChip Human Genome U133 Plus 2.0 arrays	20368555-TS-1	Breast_Barry10_1022genes	GSE3494 ER Predictor Gene List; The ER predictor was based on 1 022 probe sets identified by a Wilcoxon rank sum test with Bonferroni correction (adjusted P<.05) with intentional exclusion of probe sets for ER itself	20368555-TS-1.txt	1022
Barry10_205genes	Breast	20368555	Human	affy_U133Plus2	Affymetrix GeneChip Human Genome U133 Plus 2.0 arrays	20368555-TS-2	Breast_Barry10_205genes	GSE1456 Recurrence Predictor Gene List; A total of 205 probe sets (representing 184 genes) identified with a false discovery rate < 0.01. These probe sets contain an over-representation of genes involved in cell cycles (20 genes; P < .001) cytokinesis (seven genes; P = .004) and cellular metabolism (84 genes; P = .004)	20368555-TS-2.txt	205
Barry10_50genes	Breast	20368555	Human	affy_U133Plus2	Affymetrix GeneChip Human Genome U133 Plus 2.0 arrays	20368555-TS-4	Breast_Barry10_50genes	Docetaxel Chemosensitivity Signature Gene List	20368555-TS-4.txt	50
Barry10_52genes	Breast	20368555	Human	affy_U133Plus2	Affymetrix GeneChip Human Genome U133 Plus 2.0 arrays	20368555-TS-3	Breast_Barry10_52genes	Adriamycin Chemosensitivity Signature Gene List	20368555-TS-3.txt	52
Bauer10_05genes	Breast	20062080	Human	affy_U133Plus2	to Affymetrix HG_U133 Plus 2.0 oligonucleotide arrays containing probes to >47?000 transcripts	20062080-Table3	Breast_Bauer10_05genes	Table 3. Genes with a significant difference in variance between NF and CAF	20062080-Table3.txt	5
Bauer10_10genes	Breast	20062080	Human	affy_U133Plus2	to Affymetrix HG_U133 Plus 2.0 oligonucleotide arrays containing probes to >47?000 transcripts	20062080-Table2	Breast_Bauer10_10genes	Table 2. Genes down-regulated in CAF compared with NF	20062080-Table2.txt	10
Bauer10_21genes	Breast	20062080	Human	affy_U133Plus2	to Affymetrix HG_U133 Plus 2.0 oligonucleotide arrays containing probes to >47?000 transcripts	20062080-Table1	Breast_Bauer10_21genes	Table 1. Genes up-regulated in CAF compared with NF	20062080-Table1.txt	21
Bergamaschi08_278genes	Breast	18044827	Human	Agilent_Human1A	22K 60-mer Human 1A Oligonucleotide	18044827-Table2	Breast_Bergamaschi08_278genes	Table S2: ECM gene list of the 278 literature derived genes.	18044827-Table2.txt	278
BernardPierrot_28genes_CellLines	Breast	18757432	Human	affy_U133Plus2	Affymetrix Human Genome U133 Plus 2.0 DNA microarray containing 54 319 probe sets corresponding to ?19 000 unique genes	18757432-Table1a	Breast_BernardPierrot_28genes_CellLines	Table 1a. Pearson's correlation between DNA copy number and gene expression for the genes of the minimal 8p region of amplification in cell lines	18757432-Table1a.txt	28
BernardPierrot_28genes_Tumors	Breast	18757432	Human	Affymetrix human genome U133 (HG-U133A and HG-133B	Affymetrix Human Genome U133 set (HG-U133 A and B) consisting of two GeneChip arrays and containing 44 692 probe	18757432-Table1b	Breast_BernardPierrot_28genes_Tumors	Table 1b. Pearson's correlation between DNA copy number and gene expression for the genes of the minimal 8p region of amplification in tumors	18757432-Table1b.txt	28
BernardPierrot_48genes	Breast	18757432	Human	affy_U133Plus2	Affymetrix Human Genome U133 Plus 2.0 DNA microarray containing 54 319 probe sets corresponding to ?19 000 unique genes	18757432-Table2b	Breast_BernardPierrot_48genes	Table 2b. Genes up-regulated following PPAPDC1B shRNA treatment	18757432-Table2b.txt	48
BernardPierrot_74genes	Breast	18757432	Human	affy_U133Plus2	Affymetrix Human Genome U133 Plus 2.0 DNA microarray containing 54 319 probe sets corresponding to ?19 000 unique genes	18757432-Table2a	Breast_BernardPierrot_74genes	Table 2a. Genes down-regulated following PPAPDC1B shRNA treatment	18757432-Table2a.txt	74
Bertucci02_23genes	Breast	12538167	Human	Custom cDNA Array	using home-made [nylon] DNA arrays	12538167-Figure2A	Breast_Bertucci02_23genes	Figure 2A. Molecular Classification of poor-prognosis breast tumors; a 23-gene set	12538167-Figure2A.txt	23
Bertucci06_2537genes	Breast	16651414	Human	affy_U133Plus2	Affymetrix U133 Plus 2.0 human oligonucleotide microarrays	16651414-Supp2	Breast_Bertucci06_2537genes	Suppl. Table 2: List of probe sets included in the 14 gene clusters shown in Figure 1	16651414-Supp2.txt	2537
Bertucci06_527genes	Breast	16651414	Human	affy_U133Plus2	Affymetrix U133 Plus 2.0 human oligonucleotide microarrays	16651414-Supp4	Breast_Bertucci06_527genes	Suppl. Table 4: List of 527 probe sets significantly differentially expressed between medullary and ductal breast cancers. Probe sets are ordered according to decreasing DS (discriminating score).	16651414-Supp4.txt	527
Bertucci06_534genes	Breast	16651414	Human	affy_U133Plus2	Affymetrix U133 Plus 2.0 human oligonucleotide microarrays	16651414-Supp3	Breast_Bertucci06_534genes	Suppl. Table 3: List of 534 probe sets significantly differentially expressed between medullary and ductal basal breast cancers. Probe sets are ordered according to decreasing DS (discriminating score).	16651414-Supp3.txt	534
Bertucci08_75genes	Breast	18490921	Human	Custom cDNA Array		18490921-Table3	Breast_Bertucci08_75genes	75 -gene signature that discriminated Invasive lobular v invasive ductal breast cancer	18490921-Table3.txt	75
Bieche04_27genes	Breast	15084249	Human	RT-PCR	real-time RT-PCR	15084249-Table2	Breast_Bieche04_27genes	Table 2. Target genes tested; 27 xenobiotic-metabolizing target genes the ESR1/ERalpha gene (coding for the ERalpha) and the MKI67 gene (coding for the proliferation-related Ki-67 antigen)	15084249-Table2.txt	27
Bieche04_29genes_invasive	Breast	15501955	Human	RT-PCR		15501955-Table1	Breast_Bieche04_29genes_invasive	Table 1 List of the significantly dysregulated genes in IBCs relative to non-IBCs	15501955-Table1.txt	29
Bieche04_3genes_relapsed	Breast	15501955	Human	RT-PCR		15501955-Table2	Breast_Bieche04_3genes_relapsed	Table 2 List of the significantly dysregulated genes in IBC patients who had relapsed relative to IBC patients who did not relapse	15501955-Table2.txt	3
Bieche04_47genes	Breast	15606925	Human	RT-PCR	used real-time quantitative RT-PCR assays	15606925-Table3	Breast_Bieche04_47genes	Table 3. List of the 47 target genes selected	15606925-Table3.txt	47
Bienkowska09_103genes	Breast	19699293	Human	affy_U133Plus2	Affymetrix HGU133Plus2 chip	19699293-TableS3	Breast_Bienkowska09_103genes	Table S3. List of 103 probes and their corresponding Entrez gene ids and Symbols. Those probes were selected as predictive of breast cancer progression to metastasis.	19699293-TableS3.txt	103
Bienkowska09_30genes	Breast	19699293	Human	affy_U133Plus2	Affymetrix HGU133Plus2 chip	19699293-TableS4	Breast_Bienkowska09_30genes	Table S4. The 30 best predictive genes for progression to metastasis prognosis as ranked by the gene predictive index. The top eight genes constitute the best predictor. The genes highlighted in bold are among the original 70-gene signature set.	19699293-TableS4.txt	30
Blick10_11genes_EMT_down	Breast	20521089	Human	affy_U133Plus2	Affymetrix U133 Plus 2.0 arrays	20521089-SuppTable1b	Breast_Blick10_11genes_EMT_down	Supplementary Table 1b The literature pertaining to EMT in breast cancer was searched and molecules shown empirically to cause EMT or change during EMT were assembled: Down-Regulated Genes	20521089-SuppTable1b.txt	11
Blick10_35genes_CD24_BasalB	Breast	20521089	Human	affy_U133Plus2	Affymetrix U133 Plus 2.0 arrays	20521089-Table4	Breast_Blick10_35genes_CD24_BasalB	Table 4 Genes which had expression profiles significantly correlated to CD24 expression within cell lines constituting the Basal B group	20521089-Table4.txt	35
Blick10_55genes_BasalBvsBasalAorLuminal	Breast	20521089	Human	affy_U133Plus2	Affymetrix U133 Plus 2.0 arrays	20521089-Table2	Breast_Blick10_55genes_BasalBvsBasalAorLuminal	Table 2 Genes whose expression profiles most markedly and consistently discriminate the Basal B group from both the Basal A and Luminal groups	20521089-Table2.txt	55
Blick10_57genes_CD24_BasalB	Breast	20521089	Human	affy_U133Plus2	Affymetrix U133 Plus 2.0 arrays	20521089-Table3	Breast_Blick10_57genes_CD24_BasalB	Table 3 Spearman r and associated p values for genes whose expression profiles across Basal B cell lines correlate and anti-correlate with CD24 as well as the slope as determined by a Deming Regression Model. Limited to those with associated p values?<?0.01 and slopes with a magnitude?>?0.5.	20521089-Table3.txt	57
Blick10_69genes_EMT_up	Breast	20521089	Human	affy_U133Plus2	Affymetrix U133 Plus 2.0 arrays	20521089-SuppTable1a	Breast_Blick10_69genes_EMT_up	Supplementary Table 1a The literature pertaining to EMT in breast cancer was searched and molecules shown empirically to cause EMT or change during EMT were assembled: Up-Regulated Genes	20521089-SuppTable1a.txt	69
Boersma08_24genes_StromalGenes	Breast	17999412	Human	affy_U133A	Affymetrix HG-U133A GeneChips	17999412-GeneList	Breast_Boersma08_24genes_StromalGenes	TABLE II ? STROMAL GENES DIFFERENTIALLY EXPRESSED BETWEEN IBC AND NON-IBC	17999412-GeneList.txt	24
Bonnefoi07_202genes	Breast	18024211	Human	affy_U133_X3P	Affymetrix X3P microarrays	18024211-Webtable1	Breast_Bonnefoi07_202genes	Webtable 1.￿Affymetrix X3P probeset identifiers for individual chemosensitivity predictors	18024211-Webtable1.txt	202
Broeks09_18genes	Breast	20117289	Human	Custom Oligo Array	37 632 70-mer oligonucleotides	20117289-Table2b	Breast_Broeks09_18genes	Table 2. Top 25 significant genes differentially expressed between radiation-associated and control tumors identified with Significant Analysis of Microarrays (SAM) (List of Significant Genes for Delta = 1.444)	20117289-Table2b.txt	18
Broeks09_7genes	Breast	20117289	Human	Custom Oligo Array	37 632 70-mer oligonucleotides	20117289-Table2a	Breast_Broeks09_7genes	Table 2. Top 25 significant genes differentially expressed between radiation-associated and control tumors identified with Significant Analysis of Microarrays (SAM) (List of Significant Genes for Delta = 1.444)	20117289-Table2a.txt	7
Buffa10_51genes_Hypoxia	Breast	20087356	Human	affy_U133Plus2	(Affymetrix U133A B and plus2 ￿www.affymetrix.com)	20087356-TableS5	Breast_Buffa10_51genes_Hypoxia	Table S5. Common Hypoxia Signature Genes ranked by the Common Connectivity Score (from highest to lowest) and their expression changes in cell lines experiments of hypoxia exposure and HIF1a siRNA	20087356-TableS5.txt	51
Burga09_25genes	Breast	19190334	Human	affy_U133Plus2	hybridized to the Human Genome U133 Plus 2.0 (Affymetrix)	19190334-Table2	Breast_Burga09_25genes	Table 2. Selected genes and pathways that are differentially expressed between BRCA1-mutated and normal PMECs	19190334-Table2.txt	25
Cappelletti08_17genes_NonResponderToremifene_down	Breast	18508997	Human	Custom cDNA Array	cDNA microarrays containing a total of 16 702 unique clones	18508997-Table4b	Breast_Cappelletti08_17genes_NonResponderToremifene_down	Table 4 Genes modulated by toremifene treatment in non-responder patients. RNA taken from women aged 65 years or older with operable or locally advanced ER-positive (ER+) breast cancer who were given pre-operative anti-estrogen toremifene. Downregulated genes	18508997-Table4b.txt	17
Cappelletti08_17genes_NonResponderToremifene_up	Breast	18508997	Human	Custom cDNA Array	cDNA microarrays containing a total of 16 702 unique clones	18508997-Table4a	Breast_Cappelletti08_17genes_NonResponderToremifene_up	Table 4 Genes modulated by toremifene treatment in non-responder patients. RNA taken from women aged 65 years or older with operable or locally advanced ER-positive (ER+) breast cancer who were given pre-operative anti-estrogen toremifene. Upregulated genes	18508997-Table4a.txt	17
Cappelletti08_17genes_ResponderToremifene_up	Breast	18508997	Human	Custom cDNA Array	cDNA microarrays containing a total of 16 702 unique clones	18508997-Table2a	Breast_Cappelletti08_17genes_ResponderToremifene_up	Table 2 Genes positively associated with response to pre-operative toremifene treatment in women aged 65 years or older with operable or locally advanced ER-positive breast cancer	18508997-Table2a.txt	17
Cappelletti08_19genes_ResponderToremifene_down	Breast	18508997	Human	Custom cDNA Array	cDNA microarrays containing a total of 16 702 unique clones	18508997-Table2b	Breast_Cappelletti08_19genes_ResponderToremifene_down	Table 2 Genes negatively associated with response to pre-operative toremifene treatment in women aged 65 years or older with operable or locally advanced ER-positive breast cancer	18508997-Table2b.txt	19
Cappelletti08_53genes	Breast	18508997	Human	Custom cDNA Array	cDNA microarrays containing 16 702 unique clones	18508997-Figure2	Breast_Cappelletti08_53genes	Figure 2. genes correlated with response to toremifene (percentage of tumor reduction)	18508997-Figure2.txt	53
Carter06_70genes	Breast	16921376	Human	Custom cDNA Array		16921376-GeneList	Breast_Carter06_70genes	top 70 genes with highest levels of consistent correlation with tFA in 3 cancer associated data sets	16921376-GeneList.txt	70
Cecco09_17genes	Breast	19930681	Human	Custom cDNA Array	RNAs were hybridized on two different cDNA microarrays containing a total of 17172 unique clones selected from the Human sequence-verified I.M.A.G.E. clone collection (Research Genetics/Invitrogen, Carlsbad, CA)	19930681-Table2-3	Breast_Cecco09_17genes	Table 2. Genes common with main breast cancer genes signatures-17 genes common with new intrinsic gene list (Zhiyan et al.)	19930681-Table2-3.txt	17
Cecco09_24genes	Breast	19930681	Human	Custom cDNA Array	RNAs were hybridized on two different cDNA microarrays containing a total of 17172 unique clones selected from the Human sequence-verified I.M.A.G.E. clone collection (Research Genetics/Invitrogen, Carlsbad, CA)	19930681-Table2-2	Breast_Cecco09_24genes	Table 2. Genes common with main breast cancer genes signatures-24 genes common with wound healing signature (Chang et al)	19930681-Table2-2.txt	24
Cecco09_28genes	Breast	19930681	Human	Custom cDNA Array	RNAs were hybridized on two different cDNA microarrays containing a total of 17172 unique clones selected from the Human sequence-verified I.M.A.G.E. clone collection (Research Genetics/Invitrogen, Carlsbad, CA)	19930681-Table2-1	Breast_Cecco09_28genes	Table 2. Genes common with main breast cancer genes signatures-28 genes common with the intrinsec genes list (Sorlie et al.)	19930681-Table2-1.txt	28
Cecco09_2genes	Breast	19930681	Human	Custom cDNA Array	RNAs were hybridized on two different cDNA microarrays containing a total of 17172 unique clones selected from the Human sequence-verified I.M.A.G.E. clone collection (Research Genetics/Invitrogen, Carlsbad, CA)	19930681-Table2-4	Breast_Cecco09_2genes	Table 2. Genes common with main breast cancer genes signatures-2 genes common with Recurrence Score genes (Paik et al)	19930681-Table2-4.txt	2
Chalabi06_57genes	Breast	16886892	Human	Custom cDNA Array	15-mers oligonucleotide arrays containing 202 genes	16886892-Table2	Breast_Chalabi06_57genes	Table 2.p-value for each gene modulated by lycopene treatment for MCF-7 MDA-MB-231 and MCF-10a cell lines.	16886892-Table2.txt	57
Chang03_92genes	Breast	12907009	Human	affy_HG-U95Av2	HgU95-Av2 GeneChip	12907009-SuppTable	Breast_Chang03_92genes	Differential patterns of expression of 92 genes correlated with docetaxel response in breast cancer (p=0�001).	12907009-SuppTable.txt	92
Chang04_772genes_WoundHealing_CSR_genes	Breast	14737219	Human	Custom cDNA Array	custom cDNA array 43 000 elements representing approx 36 000 different genes previously described (Perou et al. 2000)	14737219-CSRgenes	Breast_Chang04_772genes_WoundHealing_CSR_genes	Universal serum response. Wound Healing Signature	14737219-CSRgenes.txt	772
Chanock07_16genes	Breast	17224074	Human	Custom cDNA Array		17224074-Table1	Breast_Chanock07_16genes	Table 1 Somatic alterations by region in breast cancer re-sequence analysis	17224074-Table1.txt	16
Chanrion08_80genes	Breast	18347175	Human	Custom cDNA Array	70-mer oligonucleotide microarrays (Oligo Set 2.1 from Qiagen-Operon)	18347175-TableS4.2	Breast_Chanrion08_80genes	Table S4.2 : List of predictive genes as defined by PAM (S4.1) and KNN (S4.2) analyses	18347175-TableS4.2.txt	80
Charafe-Jauffret06_1233genes	Breast	16288205	Human	affy_U133Plus2	Affymetrix U133 Plus 2.0	16288205-GeneTable2	Breast_Charafe-Jauffret06_1233genes	Suppl. Table 2: List of probe sets significantly differentially expressed between luminal cell lines and basal cell lines. Probe sets are ordered according to decreasing DS (discriminating score).	16288205-GeneTable2.txt	1233
Charafe-Jauffret06_1309genes	Breast	16288205	Human	affy_U133Plus2	Affymetrix U133 Plus 2.0	16288205-GeneTable3	Breast_Charafe-Jauffret06_1309genes	Suppl. Table 3: List of probe sets significantly differentially expressed between luminal cell lines and mesenchymal cell lines. Probe sets are ordered according to decreasing DS (discriminating score).	16288205-GeneTable3.txt	1309
Charafe-Jauffret06_227genes	Breast	16288205	Human	affy_U133Plus2	Affymetrix U133 Plus 2.0	16288205-GeneTable4	Breast_Charafe-Jauffret06_227genes	Suppl. Table 4: List of probe sets significantly differentially expressed between basal cell lines and mesenchymal cell lines. Probe sets are ordered according to decreasing DS (discriminating score).	16288205-GeneTable4.txt	227
Charafe-Jauffret09_28genes	Breast	19190339	Human	affy_U133Plus2	Affymetrix U133 Plus 2.0 human oligonucleotide microarrays containing over 47 000 transcripts and variants including 38 500 well-characterized human genes	19190339-Table1a	Breast_Charafe-Jauffret09_28genes	Table 1a. Genes up-regulated in ALDEFLUOR-positive populations	19190339-Table1a.txt	28
Charafe-Jauffret09_42genes	Breast	19190339	Human	affy_U133Plus2	Affymetrix U133 Plus 2.0 human oligonucleotide microarrays containing over 47 000 transcripts and variants including 38 500 well-characterized human genes	19190339-Table1b	Breast_Charafe-Jauffret09_42genes	Table 1b. Genes down-regulated in ALDEFLUOR-positive populations	19190339-Table1b.txt	42
Chen06_36genes	Breast	16951191	Human	affy_U133Plus2	hybridization with Affymetrix U133 Plus 2.0 microarrays	16951191-Table2	Breast_Chen06_36genes	Table 2. Oncogenes and tumor suppressors inhibited by RAR ligands	16951191-Table2.txt	36
Chen06_56genes	Breast	16951191	Human	affy_U133Plus2	hybridization with Affymetrix U133 Plus 2.0 microarrays	16951191-Table3	Breast_Chen06_56genes	Table 3. Oncogenes and tumor suppressors induced by RAR ligands	16951191-Table3.txt	56
Chen09_16genes	Breast	19266279	Human	affy_U133Plus2	Affymetrix U133Plus 2.0 GeneChips (54 675 probe sets)	19266279-Table1	Breast_Chen09_16genes	Table 1: Malignancy-risk genes with p value<0.05	19266279-Table1.txt	16
Chen09_20genes	Breast	19266279	Human	affy_U133Plus2	Affymetrix U133Plus 2.0 GeneChips (54 675 probe sets)	19266279-TableA	Breast_Chen09_20genes	Table A: Correlation of each ER PR and Herb2 gene with malignancy-risk score (Pearson and Spearman correlation)	19266279-TableA.txt	20
Chen09_30genes	Breast	19266279	Human	affy_U133Plus2	Affymetrix U133Plus 2.0 GeneChips (54 675 probe sets)	19266279-ST2	Breast_Chen09_30genes	Supplementary Table 2: A list of 30 malignancy-risk genes for RT-PCR validation	19266279-ST2.txt	30
Chen09_37genes	Breast	19266279	Human	affy_U133Plus2	Affymetrix U133Plus 2.0 GeneChips (54 675 probe sets)	19266279-Table2	Breast_Chen09_37genes	Table￿2￿A subset of malignancy-risk genes associated with DNA replication mitosis and cancer risk	19266279-Table2.txt	37
Chen10_10genes_Rapamycin	Breast	20508912	Human	affy_U133A	cell lines were assessed with HG-U133A Affymetrix chip	20508912-TABLEa-1	Breast_Chen10_10genes_Rapamycin	Ten genes that showed the highest positive correlation with rapamycin activity are listed in order of their p values. (Rapamycin)	20508912-TABLEa-1.txt	10
Chen10_10genes_Temsirolimus	Breast	20508912	Human	affy_U133A	cell lines were assessed with HG-U133A Affymetrix chip	20508912-TABLEa-2	Breast_Chen10_10genes_Temsirolimus	Ten genes that showed the highest positive correlation with rapamycin activity are listed in order of their p values. (Temsirolimus)	20508912-TABLEa-2.txt	10
Chi06_123genes	Breast	16417408	Human	Custom cDNA Array	human cDNA microarrays	16417408-Figure4	Breast_Chi06_123genes	Figure4. The Analysis of Hypoxia Response in Human Cancers	16417408-Figure4.txt	123
Chinnaiyan06_71genes_saha	Breast	16152586	Human	Custom cDNA Array	20K human cDNA microarrays	16152586-Table1	Breast_Chinnaiyan06_71genes_saha	Table I. Consolidated List of Genes Demonstrating Significant Up-Regulation (>1.75) or Down-Regulation (<0.5) in the DU145 Cell Line Following 12 or 24 hr Exposure to Saha (1.0 M)	16152586-Table1.txt	71
Chuang02_1590DownRegulated	Breast	12414654	Human	Custom cDNA Array	NCI ROSP 17 000 Human Array	12414654-Table1	Breast_Chuang02_1590DownRegulated	Downregulated by HP- MEN- TBH-treated breast cancer cells	12414654-Table1.txt	17
Chuang02_1618UpRegulated	Breast	12414654	Human	Custom cDNA Array	NCI ROSP 17 000 Human Array	12414654-Table2	Breast_Chuang02_1618UpRegulated	Upregulated by HP- MEN- TBH-treated breast cancer cells	12414654-Table2.txt	53
Cicatiello04_18genes	Breast	15171711	Human	Custom cDNA Array	cDNA microarray	15171711-Table4	Breast_Cicatiello04_18genes	Table 4 List of genes characterized by divergent expression profiles in estrogen-stimulated ZR-75�1 cells and serum stimulated human fibroblasts	15171711-Table4.txt	18
Cicatiello04_344genes	Breast	15171711	Human	Custom cDNA Array	cDNA microarray	15171711-Table1	Breast_Cicatiello04_344genes	Table 1 Summary of the estrogen-mediated gene expression changes detected by gene expression profiling with cDNA microarrays in ZR-75�1 human breast cancer cells	15171711-Table1.txt	344
Cicatiello04_51genes_ER	Breast	15171711	Human	Custom cDNA Array	cDNA microarray	15171711-Table6	Breast_Cicatiello04_51genes_ER	Table 6 List of genes regulated by estrogen in ZR-75.1 cells which are characterized by periodic expression during the cell cycle in human cells	15171711-Table6.txt	51
Cicatiello04_52genes	Breast	15171711	Human	Custom cDNA Array	cDNA microarray	15171711-Table3	Breast_Cicatiello04_52genes	Table 3 List of genes characterized by similar expression profiles in estrogen-stimulated ZR-75�1 cells and serum stimulated human fibroblastsa	15171711-Table3.txt	52
Cicatiello04_78genes_ER	Breast	15171711	Human	Custom cDNA Array	cDNA microarray	15171711-Table5	Breast_Cicatiello04_78genes_ER	Table 5 List of estrogen-regulated genes which were found unresponsive to serum stimulation in human fibroblasts by cDNA microarray gene expression analysisa	15171711-Table5.txt	78
Crawford08_187genes	Breast	18427120	Human	affy_U133A	human U133 Affymetrix GeneChip	18427120-DataS5	Breast_Crawford08_187genes	Dataset S5. Brd4 signature genes predicting survival in all five human breast cancer cohorts	18427120-DataS5.txt	187
Crawford08_971genes	Breast	18427120	Human	affy_U133A	human U133 Affymetrix GeneChip	18427120-DataS4	Breast_Crawford08_971genes	Dataset S4. Probe sets on the human Affymetrix U133 microarray equivalent to the Mvt-1/Brd4 Mouse microarray signature	18427120-DataS4.txt	971
Creighton07_20genes_RADsensitive	Breast	17213801	Human	multiple platforms	multiple papers	17213801-RADsensitive	Breast_Creighton07_20genes_RADsensitive	Table 1 Genes induced by Akt in transgenic mice and positively correlated with Akt in human breast tumors (van de Vijver Wang and Miller datasets) (Sensitive data)	17213801-RADsensitive.txt	20
Creighton07_30genes_ERnegHormoneIndependent_down	Breast	17598908	Human	affy_U133Plus2	Affymetrix array datasets	17598908-Table2	Breast_Creighton07_30genes_ERnegHormoneIndependent_down	Table 2: Genes associated with hormone independence in breast cancer share significant overlap with genes associated with hormone independence in prostate cancer.Genes with diminished mRNA levels in common signature of hormone independence (Figure 2)	17598908-Table2.txt	30
Creighton07_34genes_RADinsensitive	Breast	17213801	Human	multiple platforms	multiple papers	17213801-RADinsensitive	Breast_Creighton07_34genes_RADinsensitive	Table 1 Genes induced by Akt in transgenic mice and positively correlated with Akt in human breast tumors (van de Vijver Wang and Miller datasets) (Insensitive data)	17213801-RADinsensitive.txt	34
Creighton07_51genes_ERnegHormoneIndependent_up	Breast	17598908	Human	affy_U133Plus2	Affymetrix array datasets	17598908-Table1	Breast_Creighton07_51genes_ERnegHormoneIndependent_up	Table 1: Genes associated with hormone independence in breast cancer share significant overlap with genes associated with hormone independence in prostate cancer. Genes with elevated mRNA levels in common signature of hormone independence (Figure 1)	17598908-Table1.txt	51
Creighton07_81genes_ERnegHormoneIndependent_EGFR	Breast	17598908	Human	affy_U133Plus2	Affymetrix array datasets	17598908-SuppTable3	Breast_Creighton07_81genes_ERnegHormoneIndependent_EGFR	SuppTable 3. Genes associated with hormone independence in both breast and prostate cancer are enriched for transcriptional targets of the EGFR signaling pathways. Excel worksheets with the expression data that was presented as heat maps in Figure 4	17598908-SuppTable3.txt	81
Creighton08_1024genes	Breast	18794137	Human	affy_U133Plus2	Affymetrix U133 Plus 2 Genechip arrays	18794137-SuppTable1c	Breast_Creighton08_1024genes	Supplementary Table 1c. Gene list of expression in group 3: HER2-18 (from tables 2 and figure 2B)	18794137-SuppTable1c.txt	1024
Creighton08_2154genes	Breast	18757322	Human	affy_U133A_2	Affymetrix U133A 2.0 gene chips (Santa Clara CA)	18757322-TableS1	Breast_Creighton08_2154genes	Supplementary Data File 1	18757322-TableS1.txt	2154
Creighton08_453genes	Breast	18794137	Human	affy_U133Plus2	Affymetrix U133 Plus 2 Genechip arrays	18794137-SuppTable1d	Breast_Creighton08_453genes	Supplementary Table 1d. Gene list of expression in group 4: WT (from tables 2 and figure 2B)	18794137-SuppTable1d.txt	453
Creighton08_584genes	Breast	18757322	Human	affy_U133A_2	Affymetrix U133A 2.0 gene chips (Santa Clara CA)	18757322-TableS3	Breast_Creighton08_584genes	Supplementary Data File 3	18757322-TableS3.txt	584
Creighton08_623genes	Breast	18794137	Human	affy_U133Plus2	Affymetrix U133 Plus 2 Genechip arrays	18794137-SuppTable1b	Breast_Creighton08_623genes	Supplementary Table 1b. Gene list of expression in group 2: HER2-18 (from tables 2 and figure 2B)	18794137-SuppTable1b.txt	623
Creighton08_643genes	Breast	18794137	Human	affy_U133Plus2	Affymetrix U133 Plus 2 Genechip arrays	18794137-SuppTable1e	Breast_Creighton08_643genes	Supplementary Table 1e. Gene list of expression in group 5: WT (from tables 2 and figure 2B)	18794137-SuppTable1e.txt	643
Creighton08_772genes	Breast	18794137	Human	affy_U133Plus2	Affymetrix U133 Plus 2 Genechip arrays	18794137-SuppTable1a	Breast_Creighton08_772genes	Supplementary Table 1a. Gene list of expression in group 1: HER2-18 (from tables 2 and figure 2B)	18794137-SuppTable1a.txt	772
Creighton08_952genes	Breast	18757322	Human	affy_U133A_2	Affymetrix U133A 2.0 gene chips (Santa Clara CA)	18757322-TableS2	Breast_Creighton08_952genes	Supplementary Data File 2	18757322-TableS2.txt	952
Creighton09_594genes	Breast	18425577	Human	affy_U133A	Affymetrix U133 platform	18425577-TableS3a	Breast_Creighton09_594genes	Additional File 3. The complete list of genes in the ER+/PR+ and ER?/PR? signatures	18425577-TableS3a.txt	594
Creighton09_90genes	Breast	18425577	Human	affy_U133A	Affymetrix U133 platform	18425577-TableS3b	Breast_Creighton09_90genes	Additional File 3. The complete list of genes in the ER+/PR+ and ER?/PR? signatures	18425577-TableS3b.txt	90
Creighton09_92genes	Breast	18425577	Human	affy_U133A	Affymetrix U133 platform	18425577-TableS3c	Breast_Creighton09_92genes	Additional File 3. The complete list of genes in the ER+/PR+ and ER?/PR? signatures	18425577-TableS3c.txt	92
Culhane09_12genes_MolecularSubtype	Breast	19723662	Human	affy_U133Plus2	Affimetrix Human Genome U133 2.0 GeneChip	19723662-SupplTable2	Breast_Culhane09_12genes_MolecularSubtype	12 Genes used for breast cancer molecular subtype assignment	19723662-SupplTable2.txt	12
Dai05_50genes	Breast	15899795	Human	Custom Oligo Array	60-mer oligonucleotide on our human microarray	15899795-SuppTable3	Breast_Dai05_50genes	SuppTable 3. List of reporter genes used in our classifier for the ?ER+ ER/age high? group.	15899795-SuppTable3.txt	50
Dairkee04_202genes	Breast	15260889	Human	Custom cDNA Array	hybridized to ~47 000 feature cDNA microarrays	15260889-TableS2b	Breast_Dairkee04_202genes	Table S2b. SAM identification of 681 differentially expressed genes in group 2 comprised of tumor tissue and primary tumor cultures	15260889-TableS2b.txt	202
Dairkee04_479genes	Breast	15260889	Human	Custom cDNA Array	hybridized to ~47 000 feature cDNA microarrays	15260889-TableS2a	Breast_Dairkee04_479genes	Table S2a. SAM identification of 681 differentially expressed genes in group 1 comprised of immortal cell lines	15260889-TableS2a.txt	479
Dairkee04_681genes	Breast	15260889	Human	Custom cDNA Array	cDNA microarray-based global gene expression profiling	15260889-SuppTable2	Breast_Dairkee04_681genes	SuppTable 2. Table S2: SAM identification of 681 differentially expressed genes in group 1 comprised of immortal cell lines and group 2 comprised of tumor tissue and primary tumor cultures	15260889-SuppTable2.txt	681
Deeb07_61genesHumanGeneListHumanGeneList	Breast	17804718	Human	affy_U133A	Affymetrix HG-U133A	17804718-HumanGeneList	Breast_Deeb07_61genesHumanGeneListHumanGeneList	61 genes significantly associated with overall survival (P < 0.05) in the Chang data set	17804718-HumanGeneList.txt	61
Delsite02_21genes_down_Rho0cells	Breast	12495447	Human	Custom cDNA Array	cDNA microarray	12495447-Table2	Breast_Delsite02_21genes_down_Rho0cells	Table 2. Genes Down regulated in Rho0 (greater than or equal to 3 fold)	12495447-Table2.txt	21
Delsite02_32genes_up_Rho0cells	Breast	12495447	Human	Custom cDNA Array	cDNA microarray	12495447-Table1	Breast_Delsite02_32genes_up_Rho0cells	Table 1. Genes Up-regulated in Rho0 cells (greater than or equal to 3 fold)	12495447-Table1.txt	32
Desmedt08_10genes_CASP3_Module	Breast	18698033	Human	affy_U133Plus2	several prognostic signatures on publicly available microarray studies	18698033-tableS1-CASP3	Breast_Desmedt08_10genes_CASP3_Module	Supplementary Table 1-CASP3 Gene Module; Apoptosis gene module; the module was populated by genes being significantly correlated to CASP3 a well-known apoptosis-related gene as determined by a cross-validation strategy in a meta-analytical framework	18698033-tableS1-CASP3.txt	10
Desmedt08_14genes_VEGF_Module	Breast	18698033	Human	affy_U133Plus2	several prognostic signatures on publicly available microarray studies	18698033-tableS1-VEGF	Breast_Desmedt08_14genes_VEGF_Module	Supplementary Table 1-VEGF Gene Module; Angiogenesis gene module; the module was populated by genes being significantly correlated to VEGF a well-known angiogenesis-related gene as determined by a cross-validation strategy in a meta-analytical framework	18698033-tableS1-VEGF.txt	14
Desmedt08_229genes_AURKA_Module	Breast	18698033	Human	affy_U133Plus2	several prognostic signatures on publicly available microarray studies	18698033-tableS1-AURKA	Breast_Desmedt08_229genes_AURKA_Module	Supplementary Table 1-AURKA Gene Module; Proliferation gene module; the module was populated by genes being significantly correlated to AURKA a well-known proliferation-related gene as determined by a cross-validation strategy in a meta-analytical framework	18698033-tableS1-AURKA.txt	229
Desmedt08_28genes_ERBB2_Module	Breast	18698033	Human	affy_U133Plus2	several prognostic signatures on publicly available microarray studies	18698033-tableS1-ERBB2	Breast_Desmedt08_28genes_ERBB2_Module	Supplementary Table 1-ERBB2 Gene Module; HER2-phenoytype gene module; the module was populated by genes being significantly correlated to ERBB2 as determined by a cross-validation strategy in a meta-analytical framework	18698033-tableS1-ERBB2.txt	28
Desmedt08_469genes_ESR1_Module	Breast	18698033	Human	affy_U133Plus2	several prognostic signatures on publicly available microarray studies	18698033-tableS1-ESR1	Breast_Desmedt08_469genes_ESR1_Module	Supplementary Table 1-ESR1 Gene Module; ER-phenotype gene module; the module was populated by genes being significantly correlated to ESR1 as determined by a cross-validation strategy in a meta-analytical framework	18698033-tableS1-ESR1.txt	469
Desmedt08_68genes_PLAU_Module	Breast	18698033	Human	affy_U133Plus2	several prognostic signatures on publicly available microarray studies	18698033-tableS1-PLAU	Breast_Desmedt08_68genes_PLAU_Module	Supplementary Table 1-PLAU Gene Module; Tumor invasion gene module; the module was populated by genes being significantly correlated to PLAU a well-known tumor invasion-related gene as determined by a cross-validation strategy in a meta-analytical framework	18698033-tableS1-PLAU.txt	68
Desmedt08_95genes_STAT1_Module	Breast	18698033	Human	affy_U133Plus2	several prognostic signatures on publicly available microarray studies	18698033-tableS1-STAT1	Breast_Desmedt08_95genes_STAT1_Module	Supplementary Table 1-STAT1 Gene Module; Immune response gene module; the module was populated by genes being significantly correlated to STAT1 a well-known immune response-related gene as determined by a cross-validation strategy in a meta-analytical framework	18698033-tableS1-STAT1.txt	95
Doane06_138genes	Breast	16491124	Human	affy_U133A	using HG-U133A oligonucleotide microarrays according to the manufacturer's instructions (Affymetrix Santa Clara CA USA)	16491124-Table1	Breast_Doane06_138genes	Table 1. Genes with a high magnitude of differential expression between ER(-) subtypes for which useful antibody reagents were available and those of known functional significance in breast cancer were studied	16491124-Table1.txt	138
Doane06_145genes	Breast	16491124	Human	affy_U133A	using HG-U133A oligonucleotide microarrays according to the manufacturer's instructions (Affymetrix Santa Clara CA USA)	16491124-SuppTable1	Breast_Doane06_145genes	SuppTable 1. Up Regulation in ER P	16491124-SuppTable1.txt	145
Doane06_57genes	Breast	16491124	Human	affy_U133A	using HG-U133A oligonucleotide microarrays according to the manufacturer's instructions (Affymetrix Santa Clara CA USA)	16491124-SuppTable2	Breast_Doane06_57genes	SuppTable 2. Up Regulation in ER N	16491124-SuppTable2.txt	57
Dong07_18genes_glycyrrhizin	Breast	17664038	Human	Custom cDNA Array	cDNA microarray	17664038-Table1	Breast_Dong07_18genes_glycyrrhizin	Table 1. Genes showing significant different responses for the treatment with glycyrrhizin from those with E2 and the extract of G. glabra	17664038-Table1.txt	18
Dressman06_18genes	Breast	16467094	Human	affy_U133Plus2	hybridization to Affymetrix U133 Plus 2.0 GeneChip arrays	16467094-Table3	Breast_Dressman06_18genes	Table 3. Genes that characterize the phenotype of tumor hypoxia	16467094-Table3.txt	18
Dressman06_22genes	Breast	16467094	Human	affy_U133Plus2	hybridization to Affymetrix U133 Plus 2.0 GeneChip arrays	16467094-Table2	Breast_Dressman06_22genes	Table 2. Genes that characterize the phenotype of inflammatory breast cancer	16467094-Table2.txt	22
Dressman06_38genes	Breast	16467094	Human	affy_U133Plus2	hybridization to Affymetrix U133 Plus 2.0 GeneChip arrays	16467094-Table4	Breast_Dressman06_38genes	Table 4. Genes that predict the clinical response to neoadjuvant chemotherapy	16467094-Table4.txt	38
Einav05_34genes	Breast	16007187	Human	affy_HG-U95A	Affymetrix U95A microarrays	16007187-GeneList	Breast_Einav05_34genes	Table 1 Genes that separate the ALL samples into two subgroups	16007187-GeneList.txt	34
Ellsworth09_13genes	Breast	19112599	Human	affy_U133A_2	HG U133A 2.0 arrays (Affymetrix Santa Clara CA)	19112599-Table2b	Breast_Ellsworth09_13genes	Table 2 Forty genes with validated differential expression between primary breast and metastatic lymph node tumors; Genes upregulated in lymph node metastasis	19112599-Table2b.txt	13
Ellsworth09_27genes	Breast	19112599	Human	affy_U133A_2	HG U133A 2.0 arrays (Affymetrix Santa Clara CA)	19112599-Table2a	Breast_Ellsworth09_27genes	Table 2 Forty genes with validated differential expression between primary breast and metastatic lymph node tumors; Genes downregulated in lymph node metastasis	19112599-Table2a.txt	27
Fan06_104genes	Breast	17178894	Human	affy_U133Plus2	Affymetrix Human Genome U133 Plus 2.0 Arrays (Affymetrix Santa Clara CA)	17178894-Table1	Breast_Fan06_104genes	Table 1. Cell signaling pathways prominently altered in MCF7-T and MCF7-F	17178894-Table1.txt	104
Fan06_82genes	Breast	17178894	Human	affy_U133Plus2	Affymetrix Human Genome U133 Plus 2.0 Arrays (Affymetrix Santa Clara CA)	17178894-Table2	Breast_Fan06_82genes	Table 2. Genes with altered expression and promoter methylation in MCF7-T and MCF7-F cells	17178894-Table2.txt	82
Farmer05_269genes__basal_apocrine_luminal	Breast	15897907	Human	affy_U133A	Affymetrix U133A gene expression microarrays	15897907-SuppTable5	Breast_Farmer05_269genes__basal_apocrine_luminal	Breast Cancer Molecular Subtype Geneset from Figure 2A . 269 nonredundant Affy U133A probesets that map to the Stanford 'intrinsic' molecular subtypes of breast cancer gene list (Perou et al. 2000). GeneList was obtained from Cluster Data is Supplementary Data Sheet 5	15897907-SuppTable5.txt	269
Farmer05_3198genes_basal_apocrine_luminal	Breast	15897907	Human	affy_U133A	Affymetrix U133A gene expression microarrays	15897907-SuppTable2	Breast_Farmer05_3198genes_basal_apocrine_luminal	most discriminant genes by Wilcoxon test for each pairwise comparison in our data (luminal vs basal basal vs apocrine apocrine vs luminal)	15897907-SuppTable2.txt	3198
Feng07_21genesUpRegulated	Breast	17123152	Human	Operon/CapitalBio Corporation 21329	upregulated	17123152-Table3b	Breast_Feng07_21genesUpRegulated	Table 3b Genes changed in metastases relative in corresponding primary tumors	17123152-Table3b.txt	21
Feng07_58genesDownRegulated	Breast	17123152	Human	Operon/CapitalBio Corporation 21329		17123152-Table3a	Breast_Feng07_58genesDownRegulated	Table 3a Genes changed in metastases relative in corresponding primary tumors	17123152-Table3a.txt	58
Finak08_164genes	Breast	18438415	Human	Agilent_HumanGenome	hybridized on Agilent 44K whole human genome microarrays G4112A	18438415-SuppData	Breast_Finak08_164genes	Supplementary Data: LIMMA analysis for the genes differentially expressed between outcome-associated clusters	18438415-SuppData.txt	164
Finak08_26genes	Breast	18438415	Human	Agilent_HumanGenome	hybridized on Agilent 44K whole human genome microarrays G4112A	18438415-Table2.1	Breast_Finak08_26genes	Table 2. Description of genes in the 26-gene stroma-derived prognostic predictor	18438415-Table2.1.txt	26
Finetti08_16genes	Breast	18245477	Human	affy_U133Plus2	Affymetrix U133 Plus 2.0 human oligonucleotide microarrays containing >47 000 transcripts and variants including 38 500 well-characterized human genes.	18245477-Table1	Breast_Finetti08_16genes	Table 1. List of the 16 kinases from the gene cluster identified byquality threshold-clustering	18245477-Table1.txt	16
Folgueira09_26genes	Breast	19724859	Human	Custom cDNA Array	cDNA microarray slides cDNA microarray platform containing 4608 open reading frame expressed sequence tags	19724859-Table3	Breast_Folgueira09_26genes	Table III. Genes less expressed in post-chemotherapy samples (pFDR <0.01 and Fc �2).	19724859-Table3.txt	26
Folgueira09_34genes	Breast	19724859	Human	Custom cDNA Array	cDNA microarray slides cDNA microarray platform containing 4608 open reading frame expressed sequence tags	19724859-Table2	Breast_Folgueira09_34genes	Table II. Genes more expressed in post-chemotherapy samples (pFDR<0.01 and Fc �2).	19724859-Table2.txt	34
Forget07_15genes	Breast	17245340	Human	RT-PCR		17245340-SuppTable1	Breast_Forget07_15genes	Table I. List of overexpressed candidate genes in breast cancer compared to normal tissues identified by cDNA (EST) and the SAGE DGED from the CGAP server. ?-actin and ubiquitin C are referenced as ubiquitously-expressed genes.	17245340-SuppTable1.txt	15
Fournier06_22genes_3Dculture	Breast	16849555	Human	affy_U133A	Affymetrix HG-U133A	16849555-22genes	Breast_Fournier06_22genes_3Dculture	Table 5 (supplemental material). Identities of the 22 genes coordinately repressed late in 3D time course (Method 1).	16849555-22genes.txt	22
Fournier06_60genes_2D_versus_3D_cellCulture	Breast	16849555	Human	affy_U133A	Affymetrix HG-U133A	16849555-Fournier60GeneList	Breast_Fournier06_60genes_2D_versus_3D_cellCulture	Table 1 (supplemental material). List of all 60 3D differential genes on Affymetrix HG-U133A	16849555-Fournier60GeneList.txt	60
Gatalica05_10genes	Breast	15588851	Human	affy_HG-U95Av2	Affymetrix HumanGene Chip (U95AV2)	15588851-Table2	Breast_Gatalica05_10genes	Table 2 Hormones growth factors and receptors showing 8-fold or greater change in mRNA expression between the tumor and normal breast tissue	15588851-Table2.txt	10
Gatalica05_4genes	Breast	15588851	Human	affy_HG-U95Av2	Affymetrix HumanGene Chip (U95AV2)	15588851-Table3	Breast_Gatalica05_4genes	Table 3 Genes located near the breakpoint regions (8p23 and 16q21) and their respective mRNA fold change	15588851-Table3.txt	4
Glinsky04_12genes_survival	Breast	15073102	Human	affy_HG-U95Av2	Affymetrix U95Av2 arrays	15073102-Table1c	Breast_Glinsky04_12genes_survival	Table 1 Gene expression signatures predicting survival of breast cancer patients	15073102-Table1c.txt	12
Glinsky04_14genes_survival	Breast	15073102	Human	affy_HG-U95Av2	Affymetrix U95Av2 arrays	15073102-Table1d	Breast_Glinsky04_14genes_survival	Table 1 Gene expression signatures predicting survival of breast cancer patients	15073102-Table1d.txt	14
Glinsky04_3genes_ERnegSurvival	Breast	15073102	Human	affy_HG-U95Av2	Affymetrix U95Av2 arrays	15073102-Table2b	Breast_Glinsky04_3genes_ERnegSurvival	Table 2 Gene expression signatures predicting survival of breast cancer patients with estrogen receptor-negative tumors	15073102-Table2b.txt	3
Glinsky04_4genes_survival	Breast	15073102	Human	affy_HG-U95Av2	Affymetrix U95Av2 arrays	15073102-Table1b	Breast_Glinsky04_4genes_survival	Table 1 Gene expression signatures predicting survival of breast cancer patients	15073102-Table1b.txt	4
Glinsky04_5genes_ERnegSurvival	Breast	15073102	Human	affy_HG-U95Av2	Affymetrix U95Av2 arrays	15073102-Table2a	Breast_Glinsky04_5genes_ERnegSurvival	Table 2 Gene expression signatures predicting survival of breast cancer patients with estrogen receptor-negative tumors	15073102-Table2a.txt	5
Glinsky04_6genes_survival	Breast	15073102	Human	affy_HG-U95Av2	Affymetrix U95Av2 arrays	15073102-Table1a	Breast_Glinsky04_6genes_survival	Table 1 Gene expression signatures predicting survival of breast cancer patients	15073102-Table1a.txt	6
Graham05_133genes	Breast	15976005	Human	Custom cDNA Array	cDNA arrays were obtained from the Ramaciotti Centre for Gene Function Analysis and contained 6000 cDNAs representing 5704 target sequences (ResGen-Invitrogen Melbourne Australia)	15976005-Table2	Breast_Graham05_133genes	Table 2. Genes Regulated by Progestin at 6 h	15976005-Table2.txt	133
Graham05_82genes	Breast	15976005	Human	Custom cDNA Array	cDNA arrays were obtained from the Ramaciotti Centre for Gene Function Analysis and contained 6000 cDNAs representing 5704 target sequences (ResGen-Invitrogen Melbourne Australia)	15976005-Table3	Breast_Graham05_82genes	Table 3. Differential Regulation at 48 h	15976005-Table3.txt	82
Grinchuk10_10genes	Breast	20158880	Human	Affymetrix human genome U133 (HG-U133A and HG-133B)	high-confidence Affymetrix Chip U133 A&B probesets	20158880-Table3	Breast_Grinchuk10_10genes	Table 3. Selected non-redundant survival-significant gene pairs identified in both cohorts of breast cancer patients	20158880-Table3.txt	10
Grinchuk10_11genes_KolmogorovSmirnovTestStockholm	Breast	20158880	Human	Affymetrix human genome U133 (HG-U133A and HG-133B)	high-confidence Affymetrix Chip U133 A&B probesets	20158880-ST-a	Breast_Grinchuk10_11genes_KolmogorovSmirnovTestStockholm	Supplementary Table S1a. P values of Kolmogorov-Smirnov test of Normality in the Stockholm cohort for 5 genes in SFGM group (SFGM matrix) and 6 \neighbouring\" genes (NM - \"neighbours\" matrix)."	20158880-ST-a.txt	11
Grinchuk10_11genes_KolmogorovSmirnovTestUppsala	Breast	20158880	Human	Affymetrix human genome U133 (HG-U133A and HG-133B)	high-confidence Affymetrix Chip U133 A&B probesets	20158880-ST-b	Breast_Grinchuk10_11genes_KolmogorovSmirnovTestUppsala	Supplementary Table S1b. P values of Kolmogorov-Smirnov test of Normality in the Uppsala cohort for 5 genes in SFGM group (SFGM matrix) and 6 \neighbouring\" genes (NM - \"neighbours\" matrix)."	20158880-ST-b.txt	11
Grinchuk10_17genes_KolmogorovSmirnovTestStockholm	Breast	20158880	Human	Affymetrix human genome U133 (HG-U133A and HG-133B)	high-confidence Affymetrix Chip U133 A&B probesets	20158880-ST-c	Breast_Grinchuk10_17genes_KolmogorovSmirnovTestStockholm	Supplementary Table S1c. P values of Kolmogorov-Smirnov test of Normality in Stockholm cohort for 17 genes of ERBB2 amplicon on 17q12.	20158880-ST-c.txt	17
Grinchuk10_17genes_KolmogorovSmirnovTestUppsala	Breast	20158880	Human	Affymetrix human genome U133 (HG-U133A and HG-133B)	high-confidence Affymetrix Chip U133 A&B probesets	20158880-ST-d	Breast_Grinchuk10_17genes_KolmogorovSmirnovTestUppsala	Supplementary Table S1d. P values of Kolmogorov-Smirnov test of Normality in the Uppsala cohort for 17 genes of the ERBB2 amplicon on 17q12.	20158880-ST-d.txt	17
Grinchuk10_4genes	Breast	20158880	Human	Affymetrix human genome U133 (HG-U133A and HG-133B)	high-confidence Affymetrix Chip U133 A&B probesets	20158880-Table2	Breast_Grinchuk10_4genes	Table 2. Individual genes selected among the TNFAIP1/POLDIP2 SFGM and 6 \neighbouring\" genes which proved to be survival significant in at least one cohort (P value � 0.05)."	20158880-Table2.txt	4
Gruvberger-Saal07_50genes	Breast	17404078	Human	Custom cDNA Array	cDNA microarrays	17404078-GeneList	Breast_Gruvberger-Saal07_50genes	\Gene expressed in ERbeta positive patients after adjuvant tamoxifen treatment\\\""	17404078-GeneList.txt	50
Guo05_14genes_down_EGCG	Breast	16317158	Human	Custom cDNA Array	cDNA microarray	16317158-Table2	Breast_Guo05_14genes_down_EGCG	TABLE 2 Summary of genes in D3-1 cells whose expression is decreased by 24-h treatment with EGCG	16317158-Table2.txt	14
Guo05_9genes_up_EGCG	Breast	16317158	Human	Custom cDNA Array	cDNA microarray	16317158-Table3	Breast_Guo05_9genes_up_EGCG	TABLE 3 Summary of genes in D3-1 cells whose expression is increased by 24-hour treatment with EGCG	16317158-Table3.txt	9
Gwinn04_16genes	Breast	15387888	Human	affy_HuGeneFL	HuGeneFL high-density oligonucleotide microarrays (Affymetrix? Santa Clara CA)	15387888-Table1c	Breast_Gwinn04_16genes	Table 1: Genes altered following oxythioquinox exposure. Table represents data mined from HuGeneFL microarrays (Affymetrix). All genes selected have a signal log ratio of � 0.6 unless otherwise noted. Representative genes for each group were selected based on their function and are shown here.	15387888-Table1c.txt	16
Gwinn04_5genes	Breast	15387888	Human	affy_HuGeneFL	HuGeneFL high-density oligonucleotide microarrays (Affymetrix? Santa Clara CA)	15387888-Table1b	Breast_Gwinn04_5genes	Table 1: Genes altered following oxythioquinox exposure. Table represents data mined from HuGeneFL microarrays (Affymetrix). All genes selected have a signal log ratio of � 0.6 unless otherwise noted. Representative genes for each group were selected based on their function and are shown here.	15387888-Table1b.txt	5
Gwinn04_8genes	Breast	15387888	Human	affy_HuGeneFL	HuGeneFL high-density oligonucleotide microarrays (Affymetrix? Santa Clara CA)	15387888-Table1a	Breast_Gwinn04_8genes	Table 1: Genes altered following oxythioquinox exposure. Table represents data mined from HuGeneFL microarrays (Affymetrix). All genes selected have a signal log ratio of � 0.6 unless otherwise noted. Representative genes for each group were selected based on their function and are shown here.	15387888-Table1a.txt	8
Gyoerffy05_70genes	Breast	16044152	Human	Custom cDNA Array	We interrogated cDNA arrays with 43000 cDNA clones	16044152-SuppTable3	Breast_Gyoerffy05_70genes	SuppTable 3. 70 genes with mitoxantrone resistance	16044152-SuppTable3.txt	70
Gyoerffy05_79genes	Breast	16044152	Human	Custom cDNA Array	We interrogated cDNA arrays with 43000 cDNA clones	16044152-SuppTable2	Breast_Gyoerffy05_79genes	SuppTable 2. 79 genes best correlated with doxorubicin resistance	16044152-SuppTable2.txt	79
Habermann09_18genes	Breast	19101988	Human	Custom cDNA Array	used customized arrays obtained from the National Cancer Institute's microarray core facility	19101988-TableS2	Breast_Habermann09_18genes	Supplemental Table 2: Expression levels of genes that are potentially involved in the maintenance of genomic stability.	19101988-TableS2.txt	18
Habermann09_2genes	Breast	19101988	Human	Custom cDNA Array	used customized arrays obtained from the National Cancer Institute's microarray core facility	19101988-Table2c	Breast_Habermann09_2genes	Table 2. Commonly differentially expressed genes for the comparisons of diploid genomically stable (dGS) aneuploid genomically stable (aGS) and aneuploid genomically unstable (aGU) breast carcinomas.	19101988-Table2c.txt	2
Habermann09_38genes	Breast	19101988	Human	Custom cDNA Array	used customized arrays obtained from the National Cancer Institute's microarray core facility	19101988-Table2a	Breast_Habermann09_38genes	Table 2. Commonly differentially expressed genes for the comparisons of diploid genomically stable (dGS) aneuploid genomically stable (aGS) and aneuploid genomically unstable (aGU) breast carcinomas.	19101988-Table2a.txt	38
Habermann09_3genes	Breast	19101988	Human	Custom cDNA Array	used customized arrays obtained from the National Cancer Institute's microarray core facility	19101988-Table2b	Breast_Habermann09_3genes	Table 2. Commonly differentially expressed genes for the comparisons of diploid genomically stable (dGS) aneuploid genomically stable (aGS) and aneuploid genomically unstable (aGU) breast carcinomas.	19101988-Table2b.txt	3
HaibeKains10_229genes_GENIUS_ERposHER2neg	Breast	20156340	Human	affy_U133A	Affymetrix U133A genomic chip system	20156340-GENIUS-ERposHER2neg_signature	Breast_HaibeKains10_229genes_GENIUS_ERposHER2neg	Additional file 3-GENIUS ER+/HER2- subtype signature	20156340-GENIUS-ERposHER2neg_signature.txt	229
HaibeKains10_22genes_GENIUS_HER2pos	Breast	20156340	Human	affy_U133A	Affymetrix U133A genomic chip system	20156340-GENIUS-HER2pos_signature	Breast_HaibeKains10_22genes_GENIUS_HER2pos	Additional file 3-GENIUS HER2+ subtype signature	20156340-GENIUS-HER2pos_signature.txt	22
HaibeKains10_63genes_GENIUS_ERnegHER2neg	Breast	20156340	Human	affy_U133A	Affymetrix U133A genomic chip system	20156340-GENIUS-ERnegHER2neg_signature	Breast_HaibeKains10_63genes_GENIUS_ERnegHER2neg	Additional file 3-GENIUS ER-/HER2- subtype signature	20156340-GENIUS-ERnegHER2neg_signature.txt	63
Hall06_276genes_HRT	Breast	16813654	Human	affy_U133A	Affymetrix human genome U133A arrays	16813654-SuppFile2	Breast_Hall06_276genes_HRT	Annotated list of 276 HRT- related genes. HRTrelated_GeneList.xls is an Excel spreadsheet containing the age-adjusted list of HRT-related genes with links to EntrezGene and GenBank at NCBI. See SupplementaryReport. pdf for description.	16813654-SuppFile2.txt	276
Hannemann05_80genes	Breast	15908647	Human	Custom cDNA Array	18k human microarrays (Central Microarray Facility)	15908647-SuppTable2	Breast_Hannemann05_80genes	Table 2A supplementary: Top 80 genes (paired samples)	15908647-SuppTable2.txt	80
Hannemann06_35genes_DCIS_v_IBC	Breast	17069663	Human	Custom cDNA Array	18K human cDNA arrays	17069663-Table2	Breast_Hannemann06_35genes_DCIS_v_IBC	Table 2. List of 35 genes able to discriminate between all DCIS and all invasive samples	17069663-Table2.txt	35
Hannemann06_43genes_DCIS_differentiation	Breast	17069663	Human	Custom cDNA Array	18K human cDNA arrays	17069663-Table4	Breast_Hannemann06_43genes_DCIS_differentiation	Table 4. List of 43 genes able to discriminate between well- and poorly differentiated DCIS	17069663-Table4.txt	43
Hannemann06_78genes_DCIS	Breast	17069663	Human	Custom cDNA Array	18K human cDNA arrays	17069663-Table5	Breast_Hannemann06_78genes_DCIS	List of 78 genes able to discriminate between well/well-intermediately and intermediately-poorly/poorly differentiated DCIS	17069663-Table5.txt	78
Hannemann06_80genes_DCIS	Breast	17069663	Human	Custom cDNA Array	18K human cDNA arrays	17069663-Table3	Breast_Hannemann06_80genes_DCIS	Table 3. List of 80 genes able to discriminate between poorly differentiated DCIS and invasive grade 3 breast tumours	17069663-Table3.txt	80
Harvell08_10genes	Breast	18338247	Human	affy_U133Plus2	HG-U133 Plus 2 Affymetrix chips	18338247-SuppTable3B	Breast_Harvell08_10genes	Supplemental Table 3B TAM ?E-like? agonist genes whose expression change with treatment	18338247-SuppTable3B.txt	10
Harvell08_13genes	Breast	18338247	Human	affy_U133Plus2	HG-U133 Plus 2 Affymetrix chips	18338247-SuppTable3A	Breast_Harvell08_13genes	Supplemental Table 3A. TAM ?E-like? agonist genes whose expression change with treatment_E upregulated	18338247-SuppTable3A.txt	13
Harvell08_14genes	Breast	18338247	Human	affy_U133Plus2	HG-U133 Plus 2 Affymetrix chips	18338247-SuppTable5	Breast_Harvell08_14genes	Supplemental Table 5. Genes uniquely regulated by TAM	18338247-SuppTable5.txt	14
Harvell08_183genes	Breast	18338247	Human	affy_U133Plus2	HG-U133 Plus 2 Affymetrix chips	18338247-SuppTable1	Breast_Harvell08_183genes	Supplemental Table 1. E regulated genes that changed with AI and AI+TAM treatment	18338247-SuppTable1.txt	183
Harvell08_298genes	Breast	18338247	Human	affy_U133Plus2	HG-U133 Plus 2 Affymetrix chips	18338247-SuppTable3	Breast_Harvell08_298genes	Supplemental Table 3. Genes regulated by TAM in the same manner as E	18338247-SuppTable3.txt	298
Harvell08_308genes	Breast	18338247	Human	affy_U133Plus2	HG-U133 Plus 2 Affymetrix chips	18338247-SuppTable4A	Breast_Harvell08_308genes	Supplemental Table 4A Genes expressed higher in Nonresponders compared to Responders	18338247-SuppTable4A.txt	308
Harvell08_428genes	Breast	18338247	Human	affy_U133Plus2	HG-U133 Plus 2 Affymetrix chips	18338247-SuppTable4B	Breast_Harvell08_428genes	Supplemental Table 4B Genes expressed higher in the Responders compared to Nonresponders	18338247-SuppTable4B.txt	428
Harvell_194genes	Breast	16239301	Human	affy_U133A	hybridized to HG-U133A Affymetrix chips (Santa Clara CA) that contain more than 22 000 human oligonucleotide probe sets	16239301-SuppTable2a	Breast_Harvell_194genes	Supplemental Table 2A. E upregulated genes identified in cell lines after 6 and 24 hr E treatment	16239301-SuppTable2a.txt	194
Harvell_20genes	Breast	16239301	Human	affy_U133A	hybridized to HG-U133A Affymetrix chips (Santa Clara CA) that contain more than 22 000 human oligonucleotide probe sets	16239301-SuppTable3	Breast_Harvell_20genes	Supplemental Table 3. Genes regulated by E in both cell lines and tumors	16239301-SuppTable3.txt	20
Harvell_25genes	Breast	16239301	Human	affy_U133A	hybridized to HG-U133A Affymetrix chips (Santa Clara CA) that contain more than 22 000 human oligonucleotide probe sets	16239301-Table3	Breast_Harvell_25genes	TABLE 3. In vivo E-regulated genes that cocluster with ER in clinical samples	16239301-Table3.txt	25
Harvell_68genes	Breast	16239301	Human	affy_U133A	hybridized to HG-U133A Affymetrix chips (Santa Clara CA) that contain more than 22 000 human oligonucleotide probe sets	16239301-SuppTable2b	Breast_Harvell_68genes	Supplemental Table 2B. E downregulated genes identified in cell lines after 6 and 24 h E treatment	16239301-SuppTable2b.txt	68
Harvell_87genes	Breast	16239301	Human	affy_U133A	hybridized to HG-U133A Affymetrix chips (Santa Clara CA) that contain more than 22 000 human oligonucleotide probe sets	16239301-Table1	Breast_Harvell_87genes	TABLE 1. Class I E-regulated genes in tumors	16239301-Table1.txt	87
Harvell_99genes	Breast	16239301	Human	affy_U133A	hybridized to HG-U133A Affymetrix chips (Santa Clara CA) that contain more than 22 000 human oligonucleotide probe sets	16239301-Table2	Breast_Harvell_99genes	TABLE 2. Class II E-regulated genes in tumors	16239301-Table2.txt	99
Hedenfalk01_176genes_BRCA	Breast	11207349	Human	Custom cDNA Array	custom cDNA array 6512 cDNA (Unigene build 110)	11207349-Supp2	Breast_Hedenfalk01_176genes_BRCA	Consensus list of 176 genes discriminating BRCA1 and BRCA2 breast tumors	11207349-Supp2.txt	176
Hedenfalk01_51genes_BRCA	Breast	11207349	Human	Custom cDNA Array	custom cDNA array 6512 cDNA (Unigene build 110)	11207349-Supp1	Breast_Hedenfalk01_51genes_BRCA	List of 51 genes discriminating BRCA1 BRCA2 and sporadic breast tumors	11207349-Supp1.txt	51
Hedenfalk03_22genes_up_subsetBRCAx	Breast	12610208	Human	Custom cDNA Array	Stanford cDNA	12610208-Figure1-1	Breast_Hedenfalk03_22genes_up_subsetBRCAx	Up-regulated in one group (A) of BRCAx tumors (familial non-BRCA1/BRCA2 breast cancer) compared to a second BRCAx group (B)	12610208-Figure1-1.txt	22
Hedenfalk03_38gene_down_subsetBRCAx	Breast	12610208	Human	Custom cDNA Array	Stanford cDNA	12610208-Figure1-2	Breast_Hedenfalk03_38gene_down_subsetBRCAx	Down-regulated in one group (A) of BRCAx tumors (familial non-BRCA1/BRCA2 breast cancer) compared to a second BRCAx group (B)	12610208-Figure1-2.txt	38
Hendricks04_64genes_BRG1_down	Breast	14673169	Human	Incyte Genomics	Incyte Genomics	14673169-TableA1-2	Breast_Hendricks04_64genes_BRG1_down	Down-regulated at 18 and 24 hours following adenovirus-mediated expression of BRG1 in ALAB breast cancer cells with mutant inactive BRG1	14673169-TableA1-2.txt	64
Hendricks04_71genes_BRG1_up	Breast	14673169	Human	Incyte Genomics	Incyte Genomics	14673169-TableA1-1	Breast_Hendricks04_71genes_BRG1_up	Up-regulated at 18 and 24 hours following adenovirus-mediated expression of BRG1 in ALAB breast cancer cells with mutant inactive BRG1	14673169-TableA1-1.txt	71
Hernandez09_81genes	Breast	19497124	Human	Custom Oligo Array	microarray containing 35.327 Human70-mer oligo probe sets produced at the SweGene DNA Microarray Resource Center (Lund University Sweden)	19497124-TableS2	Breast_Hernandez09_81genes	Additional file 2 Genes significantly regulated by radiotherapy in Humanlymphocytes.	19497124-TableS2.txt	81
HernandezVargas07_313genes	Breast	17099726	Human	Custom cDNA Array	CNIO Oncochip manufactured by the CNIO Genomic Unit (http://bioinfo.cnio.es/data/oncochip). It contains 11 500 clones corresponding to 9300 different genes (UniGene clusters)	17099726-SuppTable1	Breast_HernandezVargas07_313genes	Supplementary Table 1. Induced (m) and suppressed (k) genes in MCF7 and MDAMB-231 cells after exposure to docetaxel	17099726-SuppTable1.txt	313
Hess06_31genes	Breast	16896004	Human	affy_U133A	Affymetrix U133A chip and proprietary cDNA array	16896004-Table2	Breast_Hess06_31genes	Table 2. Top 31 Differentially Expressed Probe Sets by Unequal-Variance t Test (n = 82 false discovery rate 0.5%)	16896004-Table2.txt	31
Hodgson05_12genes	Breast	16266989	Human	Custom cDNA Array	generated a DNA microarray containing a contig of 190 BAC clones	16266989-Table2	Breast_Hodgson05_12genes	Table 2. Comparison of genes mapping to the human and mouse ERBB2 amplicons	16266989-Table2.txt	12
Hoffman10_21genes	Breast	20124474	Human	Agilent_HumanGenome	whole genome microarray (Agilent Inc. 44 K chip)	20124474-Table2	Breast_Hoffman10_21genes	Table 2. Molecules in the highest confidence (P = 1.0E?41) network of genes differentially expressed following CLOCK knockdown	20124474-Table2.txt	21
Horlings10_183genes	Breast	20068109	Human	Custom cDNA Array	array CGH 3.5K BAC/PAC-derived DNA segments covering the whole genome in triplicate spotted onto Amersham Biosciences Code Link Activated Slides	20068109-SuppTable4	Breast_Horlings10_183genes	SuppTable 4. One hundred eighty-four of 10 986 genes were located in genomic regions identified by SIRAC that were associated with a 70-gene good prognosis signature.	20068109-SuppTable4.txt	183
Horlings10_271genes	Breast	20068109	Human	Custom cDNA Array	array CGH 3.5K BAC/PAC-derived DNA segments covering the whole genome in triplicate spotted onto Amersham Biosciences Code Link Activated Slides	20068109-SuppTable3	Breast_Horlings10_271genes	SuppTable 3. Two hundred seventy-one of the 10 986 genes were located in genomic regions identified by SIRAC which were associated with a 70-gene poor prognosis signature.	20068109-SuppTable3.txt	271
Hu06_1400genes	Breast	16643655	Human	Agilent_Human1A	Agilent human oligo arrays	16643655-1300GenesList	Breast_Hu06_1400genes	Breast cancer molecular subtype Intrinsic/UNC gene list which contains 1300 genes and a proliferation signature. The geneset classifier is designed for centroid based single sample predictions (SSP) of the five intrinsic molecular subtypes.	16643655-1300GenesList.txt	1400
Hu06_326genes	Breast	16643655	Human	Agilent_Human1A	Agilent human oligo arrays	16643655-306GenesList	Breast_Hu06_326genes	Supplemental Figure 1. Complete hierarchical cluster diagram of the 315-sample combined test set analyzed using the Intrinsic/UNC gene set which was reduced to 306 genes based upon the gene overlap between datasets.	16643655-306GenesList.txt	326
Huang03_164genes_recurrence	Breast	12747878	Human	affy_HG-U95Av2	human U95Av2 gene chip arrays	12747878-Table3	Breast_Huang03_164genes_recurrence	Webtable 3:Genes associated with metagene predictors of breast cancer recurrence	12747878-Table3.txt	164
Huang03_176genes_LNmetastasis	Breast	12747878	Human	affy_HG-U95Av2	human U95Av2 gene chip arrays	12747878-Table2	Breast_Huang03_176genes_LNmetastasis	Webtable 2- Genes associated with metagene predictors of lymph-node metastasis	12747878-Table2.txt	176
Huang07_161genes	Breast	17332353	Human	affy_U133A	hybridized to Affymetrix high-density oligonucleotide array human HG-U133 set chips (Affymetrix Santa Clara CA)	17332353-Table2	Breast_Huang07_161genes	Table 2. Genes that highly correlated with the sensitivity of 23 breast cancer cell lines to dasatinib	17332353-Table2.txt	161
Huper07_66genes_BasalCells	Breast	17409405	Human	affy_U133A	hybridized to the Affymetrix U133A GeneChip arrays (22 283 probe sets 1 Affymetrix Santa Clara CA)	17409405-Table1a	Breast_Huper07_66genes_BasalCells	Table 1a. Genes most differentially expressed in basal cells	17409405-Table1a.txt	66
Huper07_66genes_LuminalCells	Breast	17409405	Human	affy_U133A	hybridized to the Affymetrix U133A GeneChip arrays (22 283 probe sets 1 Affymetrix Santa Clara CA)	17409405-Table1b	Breast_Huper07_66genes_LuminalCells	Table 1b. Genes most differentially expressed in luminal cells	17409405-Table1b.txt	66
Itoh05_45genes	Breast	15831674	Human	affy_U133A	Affymetrix Human Genome U133A GeneChips (Affymetrix Santa Clara CA)	15831674-Table3	Breast_Itoh05_45genes	Table 3. The List of Aromatase Inhibitors/TamoxifenﾖModulated Genes	15831674-Table3.txt	45
Itoh05_92genes	Breast	15831674	Human	affy_U133A	Affymetrix Human Genome U133A GeneChips (Affymetrix Santa Clara CA)	15831674-Table2	Breast_Itoh05_92genes	Table 2. The Functional Grouping of Hormone Down-Regulated and Inhibitor(s) Up-Regulated Genes	15831674-Table2.txt	92
Itoh05_98genes	Breast	15831674	Human	affy_U133A	Affymetrix Human Genome U133A GeneChips (Affymetrix Santa Clara CA)	15831674-Table1	Breast_Itoh05_98genes	Table 1. The Functional Grouping of Hormone Up-Regulated and Inhibitor(s) Down-Regulated Genes	15831674-Table1.txt	98
Iyengar03_10genes_Up	Breast	14508521	Human	Custom cDNA Array	Albert Einstein College of Medicine Microarray Facility (9596 spots)	14508521-Table1	Breast_Iyengar03_10genes_Up	Genes up regulated in MCF-7 breast cancer cells in response to adipocyte-secreted factors	14508521-Table1.txt	10
Iyengar03_7genes_down	Breast	14508521	Human	Custom cDNA Array	Albert Einstein College of Medicine Microarray Facility (9596 spots)	14508521-Table2	Breast_Iyengar03_7genes_down	Genes down regulated in MCF-7 breast cancer cells in response to adipocyte-secreted factors	14508521-Table2.txt	7
Jansen05_81genes	Breast	15681518	Human	Custom cDNA Array	18 000 human cDNA microarrays	15681518-Figure2	Breast_Jansen05_81genes	Figure 2. 81 gene signature for tamoxifen-resistant breast carcinomas	15681518-Figure2.txt	81
Jazaeri02_1430DownRegulated	Breast	12096084	Human	Custom cDNA Array	complementary DNA (cDNA) microarrays	12096084-Figure3-1	Breast_Jazaeri02_1430DownRegulated	Fig. 3. Molecular profiles of all 61 tumors as defined by the 110 nonredundant genes whose expression statistically significantly differentiates BRCA1 and BRCA2 tumors (P<.0001).	12096084-Figure3-1.txt	55
Jazaeri02_1872UpRegulated	Breast	12096084	Human	Custom cDNA Array	complementary DNA (cDNA) microarrays	12096084-Figure3-2	Breast_Jazaeri02_1872UpRegulated	Molecular profiles of all 61 tumors as defined by the 110 nonredundant genes whose expression statistically significantly differentiates BRCA1 and BRCA2 tumors (P<.0001).	12096084-Figure3-2.txt	61
Jones04_50genes_luminal	Breast	15126339	Human	Custom cDNA Array	cDNA microarrays used in this study were constructed at the Sanger Centre as part of the Ludwig Institute for Cancer Research/Cancer Research UK Microarray Consortium containing 9 930 sequence-validated cDNA clones representing ?6000 unique human gene sequences	15126339-Table1a	Breast_Jones04_50genes_luminal	Table 1a List of top 50 luminal-specific genes as determined by Statistical Analysis of Microarrays analysis	15126339-Table1a.txt	50
Jones04_50genes_myoepithelial	Breast	15126339	Human	Custom cDNA Array	cDNA microarrays used in this study were constructed at the Sanger Centre as part of the Ludwig Institute for Cancer Research/Cancer Research UK Microarray Consortium containing 9 930 sequence-validated cDNA clones representing ?6000 unique human gene sequences	15126339-Table1b	Breast_Jones04_50genes_myoepithelial	Table 1b List of top 50 myoepithelial specific genes as determined by Statistical Analysis of Microarrays analysis	15126339-Table1b.txt	50
Kapp06_30genes	Breast	16965636	Human	Custom cDNA Array	Five microarray datasets were used in this study (three of which have appeared in previously published papers): NKI dataset [8 9] S?rlie dataset [3] Zhao/Langer?d dataset [10] Korean dataset and Norway/Stanford dataset.	16965636-Figure5	Breast_Kapp06_30genes	Figure 5. Training dataset samples dendrogram clustered on BCMP11/ABCC11 centroid genes	16965636-Figure5.txt	30
Karlsson08_20genes	Breast	18778486	Human	Operon/CapitalBio Corporation 21329	Humanarray-ready 70-mer oligonucleotide libraries Version 3.0 comprising approximately 35 000 unique probes were obtained from Operon (Operon Biotechnologies Germany)	18778486-Table2b	Breast_Karlsson08_20genes	Table 2: The genes that significantly differed between survivors and deceased patients; B. Biological function of the genes with significantly lower expression in the tumours from deceased patients compared to the tumours from 10-year survivors.	18778486-Table2b.txt	20
Karlsson08_31genes	Breast	18778486	Human	Operon/CapitalBio Corporation 21329	Humanarray-ready 70-mer oligonucleotide libraries Version 3.0 comprising approximately 35 000 unique probes were obtained from Operon (Operon Biotechnologies Germany)	18778486-Table2a	Breast_Karlsson08_31genes	Table 2: The genes that significantly differed between survivors and deceased patients; A. Biological function of the genes with significantly higher expression in the tumours from deceased patients compared to the tumours from 10-year survivors.	18778486-Table2a.txt	31
Karlsson08_46genes	Breast	18778486	Human	Operon/CapitalBio Corporation 21329	Humanarray-ready 70-mer oligonucleotide libraries Version 3.0 comprising approximately 35 000 unique probes were obtained from Operon (Operon Biotechnologies Germany)	18778486-TableS3	Breast_Karlsson08_46genes	Additional file 3 Van't Veer's genes in our material. Gene symbol and accession number for the genes in van't Veer's gene list found in our data.	18778486-TableS3.txt	46
Karlsson08_48genes	Breast	18778486	Human	Operon/CapitalBio Corporation 21329	Humanarray-ready 70-mer oligonucleotide libraries Version 3.0 comprising approximately 35 000 unique probes were obtained from Operon (Operon Biotechnologies Germany)	18778486-TableS4	Breast_Karlsson08_48genes	Additional file 4 Wang's genes in our material. Gene symbol and accession number for the genes in Wang's gene list found in our data.	18778486-TableS4.txt	48
Kenny07_96genes_2Dv3Dcultures	Breast	18516279	Human	affy_U133A	Affymetrix GeneChip Human Genome HG-U133A [HG-U133A] and Affymetrix HT_U133AA of Av2 [U133AAofAv2]	18516279-GeneList	Breast_Kenny07_96genes_2Dv3Dcultures	96 Affy probes which distinguish 2D and 3D cultures of Breast Cells	18516279-GeneList.txt	96
Kim04_273genes	Breast	14768006	Human	Custom cDNA Array	cDNA microarrays were generated by the National Cancer Institute	14768006-SuppTable4	Breast_Kim04_273genes	SuppTable 4. The HCC-associated signature (273 genes).	14768006-SuppTable4.txt	273
Kim04_283genes	Breast	14768006	Human	Custom cDNA Array	cDNA microarrays were generated by the National Cancer Institute	14768006-SuppTable5	Breast_Kim04_283genes	SuppTable 5. The etiology-associated signature (283 genes).	14768006-SuppTable5.txt	283
Kim04_30genes	Breast	14768006	Human	Custom cDNA Array	cDNA microarrays were generated by the National Cancer Institute	14768006-Table2	Breast_Kim04_30genes	Table 2. The Top 30 Most Significant Genes That can Discriminate the High-Risk Group from the Low-Risk Group	14768006-Table2.txt	30
Kim06_33genes_DownRegulated	Breast	17178900	Human	affy_HG-U95Av2	hybridize with the Affymetrix oligonucleotide human GeneChip U95Av2	17178900-Table1b	Breast_Kim06_33genes_DownRegulated	Table 1b. Genes down-regulated by LGD1069 at 24 hours in HMECs	17178900-Table1b.txt	33
Kim06_33genes_UpRegulated	Breast	17178900	Human	affy_HG-U95Av2	hybridize with the Affymetrix oligonucleotide human GeneChip U95Av2	17178900-Table1a	Breast_Kim06_33genes_UpRegulated	Table 1a. Genes up-regulated by LGD1069 at 24 hours in HMECs	17178900-Table1a.txt	33
Klein07_63genes_human_Mouse	Breast	17410534	Human	multiple platforms	Affymetrix U133A and MOE430A	17410534-Table1	Breast_Klein07_63genes_human_Mouse	Table I. The 63 Genes Differentially Expressed in Human and Mouse Breast Tumors	17410534-Table1.txt	63
Korkola07_182genes-PAMGeneList	Breast	17428335	Human	Research_Genetics	Clones from Research Genetics were printed on in-house arrays (10 368 spots)	17428335-tableS5a	Breast_Korkola07_182genes-PAMGeneList	Additional File 5a-One excel file listing the gene sets derived from PAM SAM a correlation based technique and the overlapping gene list. Available under cDNA clones and gene identifiers in UCSF prediction sets [36].	17428335-tableS5a.txt	182
Korkola07_22genes-OverlapGenes	Breast	17428335	Human	Research_Genetics	Clones from Research Genetics were printed on in-house arrays (10 368 spots)	17428335-tableS5d	Breast_Korkola07_22genes-OverlapGenes	Additional File 5d-One excel file listing the gene sets derived from PAM SAM a correlation based technique and the overlapping gene list. Available under cDNA clones and gene identifiers in UCSF prediction sets [36].	17428335-tableS5d.txt	22
Korkola07_52genes-CorrelationGenes	Breast	17428335	Human	Research_Genetics	Clones from Research Genetics were printed on in-house arrays (10 368 spots)	17428335-tableS5c	Breast_Korkola07_52genes-CorrelationGenes	Additional File 5c-One excel file listing the gene sets derived from PAM SAM a correlation based technique and the overlapping gene list. Available under cDNA clones and gene identifiers in UCSF prediction sets [36].	17428335-tableS5c.txt	52
Korkola07_63genes-SAMGeneList	Breast	17428335	Human	Research_Genetics	Clones from Research Genetics were printed on in-house arrays (10 368 spots)	17428335-tableS5b	Breast_Korkola07_63genes-SAMGeneList	Additional File 5b-One excel file listing the gene sets derived from PAM SAM a correlation based technique and the overlapping gene list. Available under cDNA clones and gene identifiers in UCSF prediction sets [36].	17428335-tableS5b.txt	63
Kote-Jarai04_79genes	Breast	14871973	Human	Custom cDNA Array	high density cDNA microarrays	14871973-Table2	Breast_Kote-Jarai04_79genes	Table 2 List of the 79 significant genes that distinguish between BRCA1 mutation carriers and controls found by both SAM (significance analysis of microarrays) and supervised vector machine learning	14871973-Table2.txt	79
Kote-Jarai06_200genes_BCRA1vBRCA2	Breast	16818684	Human	Custom cDNA Array	15 K spotted cDNA microarrays manufactured by the Cancer Research UK DNA Microarray Facility	16818684-Table2c	Breast_Kote-Jarai06_200genes_BCRA1vBRCA2	Table 2C (Top 200 genes which discriminate between BRCA1 & BRCA2 genotypes: SVM)	16818684-Table2c.txt	200
Kote-Jarai06_200genes_BCRA2	Breast	16818684	Human	Custom cDNA Array	15 K spotted cDNA microarrays manufactured by the Cancer Research UK DNA Microarray Facility	16818684-Table2b	Breast_Kote-Jarai06_200genes_BCRA2	Table 2B (Top 200 BRCA2 genotype predictor genes: SVM)	16818684-Table2b.txt	200
Kote-Jarai06_200genes_BRCA1	Breast	16818684	Human	Custom cDNA Array	15 K spotted cDNA microarrays manufactured by the Cancer Research UK DNA Microarray Facility	16818684-Table2a	Breast_Kote-Jarai06_200genes_BRCA1	Table 2A (Top 200 BRCA1 genotype predictor genes: SVM)	16818684-Table2a.txt	200
Kreike07_3712genes_Basal_mets	Breast	17910759	Human	Custom cDNA Array	Human Genome Oligo Set Version 3.0 arrays	17910759-TableS5	Breast_Kreike07_3712genes_Basal_mets	Table S5 Results of the supervised analysis using SAM software of 71 triple-negative tumors comparing tumors from patients that developed distant metastases as first event (n = 17) with those from patients that remained free of distant metastases as first	17910759-TableS5.txt	3712
Laere08_205genes	Breast	19010862	Human	affy_U133Plus2	Affymetrix HGU133 plus 2.0 chips	19010862-TableS2	Breast_Laere08_205genes	Supplementary Table S2. The centroid expression; IBC centroid identified using the prediction analysis of microarray analysis	19010862-TableS2.txt	205
Laere08_263genes	Breast	19010862	Human	affy_U133Plus2	Affymetrix HGU133 plus 2.0 chips	19010862-TableS1	Breast_Laere08_263genes	Supplementary Table S1. set of 263 probes corresponding to 205 unique genes	19010862-TableS1.txt	263
Landemaine08_21genes	Breast	18676831	Human	affy_U133Plus2	HumanGenome U133 Plus 2.0 arrays	18676831-Table1	Breast_Landemaine08_21genes	Table 1. Lung metastasis associated genes obtained from a class comparison of lung (n = 5) and nonlung metastases of breast cancer (n = 18)	18676831-Table1.txt	21
Larsson07_14genes	Breast	17638893	Human	affy_U133Plus2	hybridized the samples to the HG-U133plus2 microarrays from Affymetrix	17638893-SuppTable4	Breast_Larsson07_14genes	Supplementary table 4. Translationally regulated growth factors.	17638893-SuppTable4.txt	14
Larsson07_188genes	Breast	17638893	Human	affy_U133Plus2	hybridized the samples to the HG-U133plus2 microarrays from Affymetrix	17638893-SuppTable1	Breast_Larsson07_188genes	Supplementary table 1. Trascriptionally regulated genes.	17638893-SuppTable1.txt	188
Larsson07_24genes	Breast	17638893	Human	affy_U133Plus2	hybridized the samples to the HG-U133plus2 microarrays from Affymetrix	17638893-SuppTable8	Breast_Larsson07_24genes	Supplementary table 8. Translationally regulated translation related genes.	17638893-SuppTable8.txt	24
Larsson07_3085genes	Breast	17638893	Human	affy_U133Plus2	hybridized the samples to the HG-U133plus2 microarrays from Affymetrix	17638893-SuppTable2	Breast_Larsson07_3085genes	Supplementary table 2. Translationally regulated genes.	17638893-SuppTable2.txt	3085
Larsson07_47genes	Breast	17638893	Human	affy_U133Plus2	hybridized the samples to the HG-U133plus2 microarrays from Affymetrix	17638893-Table1	Breast_Larsson07_47genes	Table 1. Translationally regulated genes related to the cell cycle and apoptosis	17638893-Table1.txt	47
Larsson07_71genes	Breast	17638893	Human	affy_U133Plus2	hybridized the samples to the HG-U133plus2 microarrays from Affymetrix	17638893-SuppTable5	Breast_Larsson07_71genes	Supplementary table 5.Translationally regulated cell cycle related genes	17638893-SuppTable5.txt	71
Larsson07_76genes	Breast	17638893	Human	affy_U133Plus2	hybridized the samples to the HG-U133plus2 microarrays from Affymetrix	17638893-SuppTable7	Breast_Larsson07_76genes	Supplementary table 7.Translationally regulated ribosomal genes.	17638893-SuppTable7.txt	76
Lauss08_25genes	Breast	17899371	Human	multiple platforms	From eight published microarray datasets	17899371-25GeneList	Breast_Lauss08_25genes	Table 2 Top 25 genes a subset of the 374 gene list of breast cancer recurrence genes. These are a consensus of genes extracted from a literature based analysis of 44 gene lists from 42 studies. Genes were scored based on a subjective study quality score and the number of studies which list the gene.	17899371-25GeneList.txt	25
Lauss08_374genes	Breast	17899371	Human	multiple platforms	From eight published microarray datasets	17899371-GeneTable4	Breast_Lauss08_374genes	374 Gene Set: 374 genes highly enriched in cell cycle genes; best single predictor of breast cancer recurrence in an extensive metaset and could be validated in an independent external cohort	17899371-GeneTable4.txt	374
Lee06_17genes_down_VitD3	Breast	16737686	Human	affy_U133A_2	human HG-133A_2 chip (Affymetrix)	16737686-Table2	Breast_Lee06_17genes_down_VitD3	Table 2.Down-regulated gene expression by Vitamin D3 analog Ro3582 in MCF10 breast epithelial cells	16737686-Table2.txt	17
Lee06_71genes_up_VitD3	Breast	16737686	Human	affy_U133A_2	human HG-133A_2 chip (Affymetrix)	16737686-Table1	Breast_Lee06_71genes_up_VitD3	Table 1.Up-regulated gene expression by Vitamin D3 analog Ro3582 in MCF10 breast epithelial cells	16737686-Table1.txt	71
Lee07_7genes	Breast	17640171	Human	Agilent_Human1Av2	Human1A(version 2) oligonucleotidemicroarrays (Agilent) representing 18 716 known genes	17640171-Table3	Breast_Lee07_7genes	Table 3. Alterations of Invasion- and Metastasis-Related Genes Identified Using Microarray of Genistein-Treated HCC1395 Breast Cancer Cells	17640171-Table3.txt	7
Lee10_184genes	Breast	20068086	Human	affy_U133A	33 cases were profiled on both the Affymetrix U133A chip (Santa Clara CA) and the proprietary cDNA array.	20068086-ST1-5	Breast_Lee10_184genes	Supplementary Table 1:The list of 184 biomarkers for training a COXEN gene expression model for cyclophosphamide.	20068086-ST1-5.txt	184
Lee10_23genes	Breast	20068086	Human	affy_U133A	33 cases were profiled on both the Affymetrix U133A chip (Santa Clara CA) and the proprietary cDNA array.	20068086-ST1-3	Breast_Lee10_23genes	Supplementary Table 1:The list of 23 biomarkers for training a COXEN gene expression model for 5- fluorouracil.	20068086-ST1-3.txt	23
Lee10_25genes	Breast	20068086	Human	affy_U133A	33 cases were profiled on both the Affymetrix U133A chip (Santa Clara CA) and the proprietary cDNA array.	20068086-ST1-2	Breast_Lee10_25genes	Supplementary Table 1:The list of 25 biomarkers for training a COXEN gene expression model for Paclitaxel.	20068086-ST1-2.txt	25
Lee10_30genes	Breast	20068086	Human	affy_U133A	33 cases were profiled on both the Affymetrix U133A chip (Santa Clara CA) and the proprietary cDNA array.	20068086-ST1-1	Breast_Lee10_30genes	Supplementary Table 1:The list of probe sets included in the DLDA30 predictor.	20068086-ST1-1.txt	30
Lee10_52genes	Breast	20068086	Human	affy_U133A	33 cases were profiled on both the Affymetrix U133A chip (Santa Clara CA) and the proprietary cDNA array.	20068086-ST1-4	Breast_Lee10_52genes	Supplementary Table 1:The list of 52 biomarkers for training a COXEN gene expression model for doxorubicin.	20068086-ST1-4.txt	52
Li01_11genes_down_MCF7_MnSOD	Breast	11165872	Human	Clontech_Atlas_13K	Atlas Human Cancer cDNA Expression Array	11165872-Table2	Breast_Li01_11genes_down_MCF7_MnSOD	Table 2. Down-regulated Genes In MCF-7 Cells Overexpressing MnSOD	11165872-Table2.txt	11
Li01_5genes_up_MCF7_MnSOD	Breast	11165872	Human	Clontech_Atlas_13K	Atlas Human Cancer cDNA Expression Array	11165872-Table1	Breast_Li01_5genes_up_MCF7_MnSOD	Table 1. Up-regulated Genes In MCF-7 Cells Overexpressing MnSOD	11165872-Table1.txt	5
Li06_60genes	Breast	16979889	Human	Custom cDNA Array	BiostarH-80s cDNA chip	16979889-Table2	Breast_Li06_60genes	Table 2. Differentially expressed genes in MDA-MB-435HM and MDA-MB-435LM cell lines revealed by cDNA microarray analysis	16979889-Table2.txt	60
Li09_24genes	Breast	18278552	Human	Custom cDNA Array	low-density oligonucleotide microarray	18278552-Genes	Breast_Li09_24genes	Table 2 Function of specific gene marker in the 24-gene signature	18278552-Genes.txt	24
Lien07_213genes	Breast	17603561	Human	Agilent_Human1Av2		17603561-STable1	Breast_Lien07_213genes	Supplementary Table 1 List of 213 probes representing 87 MCB- over-expressed genes and 121DCB-over-expressed genes as determined by Statistical Analysis of Microarrays (SAM) analysis with a false-discovery discovery rate up to 0.01.	17603561-STable1.txt	213
Lin07_38genes	Breast	17510434	Human	affy_U133Plus2	Human Genome U133 Plus 2.0 microarray chips (Affymetrix) which contained 54 613 probe sets	17510434-Table2	Breast_Lin07_38genes	Table 2. ERa target genes regulated by estradiol	17510434-Table2.txt	38
Lin09_10genes	Breast	19695104	Human	affy_U133A	generated from the Affymetrix HGU133a microarray platform	19695104-AF1-3	Breast_Lin09_10genes	Additional File 1-3. A list of genes corresponding to certain breast cancer related pathways; BRCA1-dependent Ub-ligase activity;	19695104-AF1-3.txt	10
Lin09_128genes	Breast	19695104	Human	affy_U133A	generated from the Affymetrix HGU133a microarray platform	19695104-AF2	Breast_Lin09_128genes	Additional file 2. Probe sets on the pathways. The probe identifiers for the genes listed in the five breast cancer related pathways	19695104-AF2.txt	128
Lin09_15genes	Breast	19695104	Human	affy_U133A	generated from the Affymetrix HGU133a microarray platform	19695104-AF1-2	Breast_Lin09_15genes	2. ER-associated degradation (ERAD) Pathway	19695104-AF1-2.txt	15
Lin09_23genes	Breast	19967557	Human	affy_U133Plus2	Affymetrix U133Plus2 GeneChip? oligonucleotide arrays.	19967557-Table3	Breast_Lin09_23genes	Table￿3￿Functional classification of the 23-genes corresponding to the predictive 25 probe sets	19967557-Table3.txt	23
Lin09_24genes	Breast	19695104	Human	affy_U133A	generated from the Affymetrix HGU133a microarray platform	19695104-AF1-5	Breast_Lin09_24genes	Additional File 1-5. A list of genes corresponding to certain breast cancer related pathways;Cell Cycle: G2/M Checkpoint	19695104-AF1-5.txt	24
Lin09_28genes	Breast	19695104	Human	affy_U133A	generated from the Affymetrix HGU133a microarray platform	19695104-AF1-4	Breast_Lin09_28genes	Additional File 1-4. A list of genes corresponding to certain breast cancer related pathways;Cell Cycle: G1/S Check Point	19695104-AF1-4.txt	28
Lin09_8genes	Breast	19695104	Human	affy_U133A	generated from the Affymetrix HGU133a microarray platform	19695104-AF1-1	Breast_Lin09_8genes	1. Estrogen-responsive protein Efp controls cell cycle and breast tumors growth	19695104-AF1-1.txt	8
Liu07_186genes	Breast	17229949	Human	Affymetrix human genome U133 (HG-U133A and HG-133B)		17229949-TableS4	Breast_Liu07_186genes	Supplementary Table 4: Gene Annotation of the ?invasiveness? gene signature	17229949-TableS4.txt	186
Liu08_1878genes	Breast	18786252	Human	multiple platforms	Reanalysis of 5 datasets, including Affymetrix oligonucleotide arrays	18786252-TableS1	Breast_Liu08_1878genes	Supplemental Table 1. Pathways and associated genes analyzed in the study.	18786252-TableS1.txt	1878
Liu08_26genes	Breast	18786252	Human	multiple platforms	Reanalysis of 5 datasets, including Affymetrix oligonucleotide arrays	18786252-Table4	Breast_Liu08_26genes	Table 4: Expression of cell cycle genes in breast cancers.	18786252-Table4.txt	26
Loi08_239genes	Breast	18498629	Human	affy_U133Plus2	multiple platforms but mapped using Affymetrix U133PLUS2	18498629-GeneList	Breast_Loi08_239genes	Full annotated gene list of probe clusters (pclust) used in final classifier and global model	18498629-GeneList.txt	239
Loi09_19genes_GROWTHFACTORSIGNALING	Breast	19552798	Human	affy_U133A	Affymetrix U133A microarrays	19552798-S1	Breast_Loi09_19genes_GROWTHFACTORSIGNALING	Supplementary Table 1-activated growth factor signaling signature	19552798-S1.txt	19
Loi10_278genes	Breast	20479250	Human	affy_U133Plus2	Affymetrix oligonucleotide microarray U133Plus GeneChip	20479250-TableS4	Breast_Loi10_278genes	TableS4=PIK3CA-GS predictor FC>1.3 p<0.05	20479250-TableS4.txt	278
Lombaerts06_20genes_Fibroblastic-Tumour	Breast	16495925	Human	Custom cDNA Array	cDNA microarray	16495925-Table2	Breast_Lombaerts06_20genes_Fibroblastic-Tumour	Table 2 Top 10 upregulated (>1) and downregulated (<1) genes in the 'Fibroblastic-Tumour' cluster when compared with breast tumour cell lines in the 'Epithelial' cluster	16495925-Table2.txt	20
Lombaerts06_43genes_TGBFb	Breast	16495925	Human	Custom cDNA Array	cDNA microarray	16495925-Table3	Breast_Lombaerts06_43genes_TGBFb	Table 3 Selection of differentially expressed genes involved in TGFB matrix remodelling and cytoskeleton	16495925-Table3.txt	43
Ma02_200genes_grade	Breast	12714683	Human	Custom cDNA Array	cDNA microarray	12714683-Table5	Breast_Ma02_200genes_grade	Table 5. Top 200 genes correlating with breast cancer tumor grade. The list of genes correspond to those in the heatmap in Fig. 3.	12714683-Table5.txt	200
Ma02_29genes_IDCvDCIS_up	Breast	12714683	Human	Custom cDNA Array	cDNA microarray	12714683-Table6	Breast_Ma02_29genes_IDCvDCIS_up	Table 6. The 29 genes showing consistent up-regulation in IDC relative to DCIS shown in heatmap Fig. 4A	12714683-Table6.txt	29
Ma02_85genes_IDCvDCIS_up	Breast	12714683	Human	Custom cDNA Array	cDNA microarray	12714683-Table7	Breast_Ma02_85genes_IDCvDCIS_up	Table 7 The 85 genes with increased gene expression in IDC relative to DCIS breast cancer	12714683-Table7.txt	85
Ma07_28genes_recurrence	Breast	17404081	Human	Custom cDNA Array	cDNA microarrays	17404081-Table1	Breast_Ma07_28genes_recurrence	Table 1. The 28-gene signature for breast cancer recurrent and metastatic potential	17404081-Table1.txt	28
Mackay03_61genes	Breast	12730682	Human	Custom cDNA Array	cDNA microarrays used in this study were constructed at the Sanger Centre as part of the LICR/CRUK Microarray Consortium containing 9930 sequence-validated cDNA clones representing approximately 6000 unique sequences	12730682-Table1	Breast_Mackay03_61genes	Table 1. List of differentially expressed genes by cDNA microarray analysis	12730682-Table1.txt	61
Mackay07_1264GenesDownRegulated	Breast	17555561	Human	Custom cDNA Array	downregulated	17555561-Table1	Breast_Mackay07_1264GenesDownRegulated	Table 1. Genes Down-regulated by AI Treatment	17555561-Table1.txt	1264
Mackay07_1395GenesUpRegulated	Breast	17555561	Human	Custom cDNA Array	upregulated	17555561-Table2	Breast_Mackay07_1395GenesUpRegulated	Table 2. Genes Up-regulated by AI Treatment	17555561-Table2.txt	1395
Man05_15genes_ER	Breast	15692763	Human	Custom cDNA Array	cDNA microarray	15692763-Table1	Breast_Man05_15genes_ER	Table 1. Comparison of gene expression frequencies between ER (-) and ER (+) cells	15692763-Table1.txt	15
Marella09_11genes_GeneCodingProtein	Breast	19584277	Human	Agilent_HumanGenome	Agilent 44K whole human genome oligo microarray	19584277-Table3	Breast_Marella09_11genes_GeneCodingProtein	Table 3. Selected up-regulated genes in MCF10CA1a coding for functionally relevant proteins	19584277-Table3.txt	11
Marella09_11genes_GenesInvolvedBreastCancer	Breast	19584277	Human	Agilent_HumanGenome	Agilent 44K whole human genome oligo microarray	19584277-Table1	Breast_Marella09_11genes_GenesInvolvedBreastCancer	Table 1. Highly up-regulated and down-regulated genes in MCF10CA1a involved in breast cancer	19584277-Table1.txt	11
Marella09_30genes	Breast	19584277	Human	Agilent_HumanGenome	Agilent 44K whole human genome oligo microarray	19584277-Table2	Breast_Marella09_30genes	Table 2. Selected down-regulated genes in MCF10CA1a coding for functionally relevant proteins	19584277-Table2.txt	30
Martens05_117genes	Breast	15899800	Human	Custom Oligo Array	glass slides (8) carrying pairs of immobilized oligonucleotides	15899800-TableS1	Breast_Martens05_117genes	SuppTable 1. List of analyzed genes. The microarrays included 499 CpG sites from 117 genes.	15899800-TableS1.txt	117
Martin08_22genes	Breast	18714348	Human	affy_U133A	Affymetrix HG-U133A GeneChips	18714348-Table2	Breast_Martin08_22genes	Table 2 ER association of the 22 individual 3D signature genes in three patient datasets (Welch t-test p values with false positive multigene correction).	18714348-Table2.txt	22
Martin08_22genes_FournierSignature	Breast	18714348	Human	affy_U133A	Affymetrix HG-U133A GeneChips	18714348-TableS1	Breast_Martin08_22genes_FournierSignature	Table S1. List of 22 genes in prognostic signature of Fournier et al. 2006	18714348-TableS1.txt	22
Martin09_19genes	Breast	19225562	Human	affy_U133A	Affymetrix HGU133A GeneChips	19225562-Table3b	Breast_Martin09_19genes	Table 3. Most differently expressed genes by race/ethnicity independent of the tumor ER status; Tumor stroma	19225562-Table3b.txt	19
Martin09_30genes	Breast	19225562	Human	affy_U133A	Affymetrix HGU133A GeneChips	19225562-TableS3	Breast_Martin09_30genes	Table S3. Top genes differently expressed by race/ethnicity in ER-negative tumors*	19225562-TableS3.txt	30
Martin09_46genes	Breast	19225562	Human	affy_U133A	Affymetrix HGU133A GeneChips	19225562-TableS2	Breast_Martin09_46genes	Table S2. Top genes differently expressed by race/ethnicity in ER-positive tumors*	19225562-TableS2.txt	46
Martin09_485genes	Breast	19225562	Human	affy_U133A	Affymetrix HGU133A GeneChips	19225562-TableS1	Breast_Martin09_485genes	Table S1. Differently expressed genes in the LCM-dissected tumor epithelium comparing African-American and European-American breast cancer patients	19225562-TableS1.txt	485
Martin09_8genes	Breast	19225562	Human	affy_U133A	Affymetrix HGU133A GeneChips	19225562-Table3a	Breast_Martin09_8genes	Table 3. Most differently expressed genes by race/ethnicity independent of the tumor ER status; Tumor epithelium	19225562-Table3a.txt	8
Mazurek05_15genes	Breast	16322222	Human	Custom cDNA Array	microarray slide (Unigene) which contains 10 000 randomly spotted oligonucleotides	16322222-Table1	Breast_Mazurek05_15genes	Table 1. Differentially expressed genes found in both BT549ga1 25 A and BT549SE51	16322222-Table1.txt	15
Mazurek05_187genes	Breast	16322222	Human	Custom cDNA Array	microarray slide (Unigene) which contains 10 000 randomly spotted oligonucleotides	16322222-SuppTable2	Breast_Mazurek05_187genes	Supplementary Table 2 Complete list of differentially expressed genes in wild-type but not in phospho-mutant galectin-3 transfectants	16322222-SuppTable2.txt	187
Mazurek05_28genes	Breast	16322222	Human	Custom cDNA Array	microarray slide (Unigene) which contains 10 000 randomly spotted oligonucleotides	16322222-Table2	Breast_Mazurek05_28genes	Table 2. Partial list of differentially expressed genes in BT549gal 25A but not BT549SE51	16322222-Table2.txt	28
Mewani06_17genes_raf1	Breast	16465392	Human	affy_U133A	HG-U133A from Affymetrix	16465392-Table1	Breast_Mewani06_17genes_raf1	Table I. Gene expression profile after inhibiting Raf-1 expression using antisense raf oligonucleotide in MDA-MB-231 cells.	16465392-Table1.txt	17
Middelburg05_13genes_Up_doxorubicin	Breast	15756011	Human	Custom cDNA Array	Spotted cDNA microarrays (18K human) Netherlands Cancer Institute central microarray http://microarrays.nki.nl	15756011-Table3Up	Breast_Middelburg05_13genes_Up_doxorubicin	Table 3 Microarray data from MCF-7 cells after 6-hour exposure to 500 nmol/L doxorubicin (relative to 0 hour) (Up-regulated)	15756011-Table3Up.txt	13
Middelburg05_17genes_Down_doxorubicin	Breast	15756011	Human	Custom cDNA Array	Spotted cDNA microarrays (18K human) Netherlands Cancer Institute central microarray http://microarrays.nki.nl	15756011-Table3Down	Breast_Middelburg05_17genes_Down_doxorubicin	Table 3 Microarray data from MCF-7 cells after 6-hour exposure to 500 nmol/L doxorubicin (relative to 0 hour) (Down regulated)	15756011-Table3Down.txt	17
Miller05_32genes	Breast	16141321	Human	Affymetrix human genome U133 (HG-U133A and HG-133B)	Affymetrix U133 A and B arrays	16141321-Figure1	Breast_Miller05_32genes	Fig. 1. The p53 signature is associated with p53 status in independent datasets. Clustergrams are oriented as outlined in Fig. 5. (A) Expression profiles of the Uppsala tumors segregated by the 32-gene signature. Unigene symbols and GenBank IDs are listed to the right.	16141321-Figure1.txt	32
Miller05_p53	Breast	16141321	Human	Affymetrix human genome U133 (HG-U133A and HG-133B)	Affymetrix U133 A and B arrays	16141321-Table2	Breast_Miller05_p53	Table 2. p53 status -associated genes by SAM	16141321-Table2.txt	1000
Miller07_19genes	Breast	17885619	Human	affy_U133A	Affymetrix (Santa Clara CA) HG_U133A chips	17885619-Table4b	Breast_Miller07_19genes	Table 4 - Genes showed greatest magnitude of changes; Up-regulated	17885619-Table4b.txt	19
Miller07_27genes	Breast	17885619	Human	affy_U133A	Affymetrix (Santa Clara CA) HG_U133A chips	17885619-Table4a	Breast_Miller07_27genes	Table 4 - Genes showed greatest magnitude of changes; Down-regulated	17885619-Table4a.txt	27
Miller07_36genes	Breast	17885619	Human	affy_U133A	Affymetrix (Santa Clara CA) HG_U133A chips	17885619-Table3b	Breast_Miller07_36genes	Table 3 - Genes most consistently changed with treatment; Up-regulated	17885619-Table3b.txt	36
Miller07_52genes	Breast	17885619	Human	affy_U133A	Affymetrix (Santa Clara CA) HG_U133A chips	17885619-Table3a	Breast_Miller07_52genes	Table 3 - Genes most consistently changed with treatment; Down-regulated	17885619-Table3a.txt	52
Miller07_56genes	Breast	17885619	Human	affy_U133A	Affymetrix (Santa Clara CA) HG_U133A chips	17885619-Table5a	Breast_Miller07_56genes	Table 5 - Genes most significantly changed according to SAM; Down-regulated	17885619-Table5a.txt	56
Miller07_6genes	Breast	17885619	Human	affy_U133A	Affymetrix (Santa Clara CA) HG_U133A chips	17885619-Table5b	Breast_Miller07_6genes	Table 5 - Genes most significantly changed according to SAM; Up-regulated	17885619-Table5b.txt	6
Milyavsky05_16genes	Breast	15930270	Human	affy_HG-Focus	GeneChip Human Genome Focus Array (Affymetrix)	15930270-Table3	Breast_Milyavsky05_16genes	Table 3. Tumor-forming genetic signature genes induced in a highly synergistic manner only when both H-Ras and p53 inactivation occurred	15930270-Table3.txt	16
Milyavsky05_38genes_p53	Breast	15930270	Human	affy_HG-Focus	GeneChip Human Genome Focus Array (Affymetrix)	15930270-Table2	Breast_Milyavsky05_38genes_p53	Table 2. Genes whose expression was down-regulated upon endogenous p53 inactivation	15930270-Table2.txt	38
Minn05_18genes_LungMets	Breast	16049480	Human	affy_U133A	HG-U133A GeneChip	16049480-GeneList	Breast_Minn05_18genes_LungMets	Partial list of lung metastasis signature genes used to classify primary breast cancers expressing the lung metastasis signature (Only 18 genes with P < 0.05 are shown.)	16049480-GeneList.txt	18
Mira09_150genes	Breast	19838208	Human	Illumina HumanWG 6 V2	Illumina Beadarrays (Human_6_V2)	19838208-TableS3	Breast_Mira09_150genes	Supplementary Table 3: Genomic classifier based on the the GAB2-signature discriminating breast cancer patients with good and poor prognosis	19838208-TableS3.txt	150
Mira09_221genes	Breast	19838208	Human	Illumina HumanWG 6 V2	Illumina Beadarrays (Human_6_V2)	19838208-TableS1	Breast_Mira09_221genes	Supplementary Table 1: The Gab2-Signature in MCF10A Cells	19838208-TableS1.txt	221
Mira09_356genes	Breast	19838208	Human	Illumina HumanWG 6 V2	Illumina Beadarrays (Human_6_V2)	19838208-TableS2	Breast_Mira09_356genes	Supplementary Table 2: Affymetrix probe sets corresponding to the GAB2-signature and their Pearson correlation with sensitivity (GI-50) to Resveratrol Piceatannol and SD-1029 in the NCI-60 cell line panel.	19838208-TableS2.txt	356
Modlich04_19genes	Breast	15475428	Human	affy_U133Plus2	Affymetrix Human Genome U133A GeneChip (22 283 probe sets; Human Cancer 1.2 Clontech array	15475428-Table2	Breast_Modlich04_19genes	Table 2. A list of the top 19 genes associated with EC/ET exposure	15475428-Table2.txt	19
Modlich04_24genes	Breast	15475428	Human	affy_U133A	Affymetrix Human Genome U133A GeneChip (22 283 probe sets	15475428-Table5	Breast_Modlich04_24genes	Table 5 Twenty-four genes with expression levels involved in discrimination between before-and-after EC or ET chemotherapy ordered by VIP as defined by SIMCA-P software with Affymetrix data set	15475428-Table5.txt	24
Modlich04_25genes	Breast	15475428	Human	Clontech_Atlas_13K	Human Cancer 1.2 Clontech array	15475428-Table4	Breast_Modlich04_25genes	Table 4 Genes with expression levels involved in discrimination between before-and-after EC or ET chemotherapy ordered by VIP as defined by SIMCA-P software using Clontech data	15475428-Table4.txt	25
Modlich04_37genes	Breast	15475428	Human	affy_U133Plus2	Affymetrix Human Genome U133A GeneChip (22 283 probe sets; Human Cancer 1.2 Clontech array	15475428-Table3	Breast_Modlich04_37genes	Table 3. A list of the top 37 genes associated with EC/ET exposure	15475428-Table3.txt	37
Modlich05_31genes	Breast	16091131	Human	affy_U133A	Affymetrix Human Genome U133A GeneChip	16091131-Table5	Breast_Modlich05_31genes	Table 5. Top 31 genes extracted from two different models from PLS-DA SIMCA.	16091131-Table5.txt	31
Moon08_20genes_C1	Breast	18922970	Human	Agilent_HumanGenome	Agilent Whole HumanGenome Oligo Microarrays each having 41 000 probes (Agilent)	18922970-Table1a	Breast_Moon08_20genes_C1	Table 1. List of Genes Differentially Expressed in MCF10A H-Ras MCF10A and N-Ras MCF10A Cells by Microarray Analysis (Clusters 1-4); Genes down-regulated by H-Ras in MCF10A cells (Cluster 1)	18922970-Table1a.txt	20
Moon08_20genes_C2	Breast	18922970	Human	Agilent_HumanGenome	Agilent Whole HumanGenome Oligo Microarrays each having 41 000 probes (Agilent)	18922970-Table1b	Breast_Moon08_20genes_C2	Table 1. List of Genes Differentially Expressed in MCF10A H-Ras MCF10A and N-Ras MCF10A Cells by Microarray Analysis (Clusters 1-4); Genes up-regulated by N-Ras in MCF10A cells (Cluster 2)	18922970-Table1b.txt	20
Moon08_20genes_C3	Breast	18922970	Human	Agilent_HumanGenome	Agilent Whole HumanGenome Oligo Microarrays each having 41 000 probes (Agilent)	18922970-Table1c	Breast_Moon08_20genes_C3	Table 1. List of Genes Differentially Expressed in MCF10A H-Ras MCF10A and N-Ras MCF10A Cells by Microarray Analysis (Clusters 1-4); Genes down-regulated by N-Ras in MCF10A cells (Cluster 3)	18922970-Table1c.txt	20
Moon08_20genes_C4	Breast	18922970	Human	Agilent_HumanGenome	Agilent Whole HumanGenome Oligo Microarrays each having 41 000 probes (Agilent)	18922970-Table1d	Breast_Moon08_20genes_C4	Table 1. List of Genes Differentially Expressed in MCF10A H-Ras MCF10A and N-Ras MCF10A Cells by Microarray Analysis (Clusters 1-4); Genes up-regulated by H-Ras in MCF10A cells (Cluster 4)	18922970-Table1d.txt	20
Moreira08_13genes	Breast	18949710	Human	affy_U133Plus2	Affymetrix U133 Plus 2.0 Humanoligonucleotide microarrays	18949710-Table1	Breast_Moreira08_13genes	Table 1. Genes differentially expressed between MDA-361 breast carcinoma control pLKO clone and DCD-RNAi IBC I II and III clones*.	18949710-Table1.txt	13
MorenoBueno06_117genes	Breast	17018611	Human	Custom cDNA Array	The Oncochip microarray platform v1.1 contains 9 726 clones corresponding to 6 386 different genes and it includes 2 489 duplicate clones	17018611-Table2	Breast_MorenoBueno06_117genes	Table 2. Genes modified (at least 2-fold) in MDCK-Snail -Slug and/or -E47 compared with MDCK-CMV control cells	17018611-Table2.txt	117
Mori07_09genes	Breast	18056454	Human	affy_U133Plus2	Human Genome U133 Plus 2.0 Array (Affymetrix Inc.)	18056454-Table2	Breast_Mori07_09genes	Table 2. Genes that are involved in DNA repair and contained on the Affymetrix Human Genome U133 Plus 2.0 Array which are differentially expressed following siRNA-chkﾖmediated Chk down-regulation in MDA-MB-231 breast cancer cells	18056454-Table2.txt	9
Mori07_33genes	Breast	18056454	Human	affy_U133Plus2	Human Genome U133 Plus 2.0 Array (Affymetrix Inc.)	18056454-Table1	Breast_Mori07_33genes	Table 1. Genes that are involved in proliferation and contained on the Affymetrix Human Genome U133 Plus 2.0 Array which are differentially expressed following siRNA-chkﾖmediated Chk down-regulation in MDA-MB-231 breast cancer cells	18056454-Table1.txt	33
Muggerud06_232genes	Breast	16536878	Human	Custom cDNA Array	Custom 4D arrays to monitor the genes of interest were supplied by MetriGenix (Baltimore Maryland)	16536878-SuppTable2	Breast_Muggerud06_232genes	Supplementary table 2 ANOVA-analysis output. ANOVA analysis of all the genes immobilized on the MetriGenix breast cancer chip.	16536878-SuppTable2.txt	232
Muggerud06_271genes	Breast	16536878	Human	Custom cDNA Array	Custom 4D arrays to monitor the genes of interest were supplied by MetriGenix (Baltimore Maryland)	16536878-SuppTable1	Breast_Muggerud06_271genes	Supplementary table 1 Genes immobilized on the MetriGenix breast cancer chip	16536878-SuppTable1.txt	271
Muggerud06_27genes_LuminalvNonLuminal	Breast	16536878	Human	Custom cDNA Array	Custom 4D arrays to monitor the genes of interest were supplied by MetriGenix (Baltimore Maryland)	16536878-SuppTable4	Breast_Muggerud06_27genes_LuminalvNonLuminal	Supplementary table 4 PAM-analysis output. PAM output of the most differentially expressed genes between the two groups: luminal and non-luminal	16536878-SuppTable4.txt	27
Mutarelli08_1488genes	Breast	18387200	Human	Illumina HumanWG 6 V1	Illumina Human WG-6 BeadChips	18387200-Genes	Breast_Mutarelli08_1488genes	Additional File 2-Selected gene list corresponding to the cluster analysis shown in Figure 2 and 3. Each gene is accompanied by its measured signal over time (data shows average log2 ratios normalized with quantile method). Genes with one or more missing	18387200-Genes.txt	1488
Naderi07_200genes	Breast	16936776	Human	Agilent_Human1A		16936776-GeneList	Breast_Naderi07_200genes	Table 1 the 70-gene signature (the ?Coxranked? signature) which maximized the HR	16936776-GeneList.txt	200
Nagai04_46genes_ERpos	Breast	15300801	Human	Custom cDNA Array	cDNA microarrays	15300801-Table1	Breast_Nagai04_46genes_ERpos	Table I. List of the Transcripts with Significantly Higher Expression in ER+/PR+ Primary Breast Tumors	15300801-Table1.txt	46
Nagai04_52genes_ERneg	Breast	15300801	Human	Custom cDNA Array	cDNA microarrays	15300801-Table2	Breast_Nagai04_52genes_ERneg	Table II. List of the Transcripts with Significantly Higher Expression in ER-/PR- Primary Breast Tumors	15300801-Table2.txt	52
Nam08_30genes_UpregulatedGeneList	Breast	18593982	Human	affy_U133Plus2	Affymetrix Human Genome U133 Plus 2.0 arrays	18593982-UpregulatedGeneList	Breast_Nam08_30genes_UpregulatedGeneList	Table 1. Selected list of differentially expressed genes in Br4 cells (Up-regulated)	18593982-UpregulatedGeneList.txt	30
Nam08_7genes_DownregulatedGeneList	Breast	18593982	Human	affy_U133Plus2	Affymetrix Human Genome U133 Plus 2.0 arrays	18593982-DownregulatedGeneList	Breast_Nam08_7genes_DownregulatedGeneList	Table 1. Selected list of differentially expressed genes in Br4 cells (Down-regulated)	18593982-DownregulatedGeneList.txt	7
Natowicz08_30genes_HighestValueV(s)	Breast	18366635	Human	affy_U133A	oligonucleotide microarrays (Affymetrix U133A)	18366635-Table1	Breast_Natowicz08_30genes_HighestValueV(s)	Table 1: Top 30 probes. Thirty probes of highest value v(s).	18366635-Table1.txt	30
Natowicz08_30genes_KHessProbes	Breast	18366635	Human	affy_U133A	oligonucleotide microarrays (Affymetrix U133A)	18366635-Table2	Breast_Natowicz08_30genes_KHessProbes	Table 2: Valuation of the probes selected by K. Hess & al. Top 30 probes of K. Hess & al. [1]. Total numbers of pcr and no pcr predictions: 123 and 894. Ratio = 0.13	18366635-Table2.txt	30
Nikolsky08_13genes	Breast	19010930	Human	Affymetrix SNP chips	Affymetrix 250K StyI SNP arrays	19010930-Table1	Breast_Nikolsky08_13genes	Table 1. Mutated and amplified genes in breast cancer. An intersection between CAN genes and amplified gene sets	19010930-Table1.txt	13
Nimeus-Malmstrom06_20genes	Breast	17023159	Human	Custom cDNA Array	cDNA microarray	17023159-Table3	Breast_Nimeus-Malmstrom06_20genes	Table 3. A list of the top-10 unrestricted genes (a) and drug genes (b) were ranked using Pearson correlation and classified with ANN. +/? indicates if the gene is up or down-regulated in the group with no distant recurrences	17023159-Table3.txt	20
Nuyten06_123genes_hypoxia	Breast	17069664	Human	Custom cDNA Array	Stanford cDNA microarrays and Rosetta/NKI oligonucleotide microarrays	17069664-SuppTable3	Breast_Nuyten06_123genes_hypoxia	SuppTable3. An Excel file containing the expression data for the hypoxia genes for all patients (validation)	17069664-SuppTable3.txt	123
Nuyten06_70genes_hypoxia	Breast	17069664	Human	Custom cDNA Array	Stanford cDNA microarrays and Rosetta/NKI oligonucleotide microarrays	17069664-SuppTable2	Breast_Nuyten06_70genes_hypoxia	SuppTable2. An Excel file containing the expression data for the 70 genes for all patients (validation)	17069664-SuppTable2.txt	70
O'Brien07_Top100GoodPrognosisGenes	Breast	17205517	Human	Agilent Array (custom)	Hu25k Agilent	17205517-Top100GoodPrognosisGenes	Breast_O'Brien07_Top100GoodPrognosisGenes	Supplementary Table SIa- Top 100 genes associated with good prognosis identified using Between Group Analysis in a re-analysis of the van't Veer /et al./ breast cancer dataset	17205517-Top100GoodPrognosisGenes.txt	100
O'Brien07_Top100PoorPrognosisGenes	Breast	17205517	Human	Agilent Array (custom)	Hu25k Agilent	17205517-Top100PoorPrognosisGenes	Breast_O'Brien07_Top100PoorPrognosisGenes	Supplementary Tables SIb- Top 100 genes associated with Poor prognosis identified using Between Group Analysis in a re-analysis of the van't Veer /et al./ breast cancer dataset	17205517-Top100PoorPrognosisGenes.txt	100
Oh02_170genes	Breast	11988840	Human	Custom cDNA Array	in-house-generated cDNA microarray chip	11988840-Table1	Breast_Oh02_170genes	Table 1. The Effect of IGF-1 on Gene Expression.	11988840-Table1.txt	170
Onda04_21genes_downSurvival	Breast	15235906	Human	Custom cDNA Array	cDNA microarray consisting of 18 432 human genes	15235906-Table5	Breast_Onda04_21genes_downSurvival	Table 5 Up-regulated genes in the deceased group according to microarray analysis	15235906-Table5.txt	21
Orsetti04_32genes	Breast	15374954	Human	Custom cDNA Array	produced a custom-made cDNA chip	15374954-Table2	Breast_Orsetti04_32genes	Table 2 Thirty-two genes with reduced RNA expression levels mapping in the smallest regions of losses.	15374954-Table2.txt	32
Orsetti04_39genes	Breast	15374954	Human	Custom cDNA Array	produced a custom-made cDNA chip	15374954-Table1	Breast_Orsetti04_39genes	Table 1 Thirty-nine overexpressed genes mapping in the smallest regions of gains	15374954-Table1.txt	39
Ovarian_Dahl05_29genes	Breast	15586368	Human	Clontech_Atlas_13K	using the Clontech cancer profiling array containing cDNA pairs	15586368-Table1	Ovarian_Dahl05_29genes	Table 1. Differentially expressed genes in breast and ovarian cancers analysed by cancer profiling array	15586368-Table1.txt	29
Paik04_21genes	Breast	15591335	Human	RT-PCR		15591335-GeneList	Breast_Paik04_21genes	Figure 1. list of 21 genes and the recurrence-score algorithm (Fig. 1) were designed by analyzing the results of the three independent preliminary studies involving 447 patients and 250 candidate genes 24-26	15591335-GeneList.txt	21
Park06_11genes_ABC_transporters	Breast	16752223	Human	affy_U133Plus2	HG-U133 Plus 2.0; Affymetrix	16752223-Table2	Breast_Park06_11genes_ABC_transporters	Table 2. Differentially expressed ABC transporters ordered by significance	16752223-Table2.txt	11
Park06_4genes_ABC_transports	Breast	16752223	Human	affy_U133Plus2	HG-U133 Plus 2.0; Affymetrix	16752223-Table4	Breast_Park06_4genes_ABC_transports	Table 4. ABC transporters selected as best classifiers at a significance threshold of 0.003	16752223-Table4.txt	4
Parker09_1232genes_IntrinsicGenes_hu2006	Breast	19204204	Human	multiple platforms	Agilent human 22k arrays	19204204-SupplementaryTable1	Breast_Parker09_1232genes_IntrinsicGenes_hu2006	Supplementary Table 1- Intrinsic List Hu2006 Long	19204204-SupplementaryTable1.txt	1232
Parker09_161genes_IntrinsicGenes_RTPCR	Breast	19204204	Human	multiple platforms	Agilent human 22k arrays	19204204-SupplementaryTable4	Breast_Parker09_161genes_IntrinsicGenes_RTPCR	Supplementary Table 4- Intrinsic List Rtcpr Long	19204204-SupplementaryTable4.txt	161
Parker09_1918genes_IntrinsicGenes_Compilation	Breast	19204204	Human	multiple platforms	Agilent human 22k arrays	19204204-SupplementaryTable5	Breast_Parker09_1918genes_IntrinsicGenes_Compilation	Supplementary Table 5. Compilation of Microarray Intrinsic Genes and PCR Genes	19204204-SupplementaryTable5.txt	1918
Parker09_306genes_IntrinsicGenes_HuShort	Breast	19204204	Human	multiple platforms	Agilent human 22k arrays	19204204-SupplementaryTable7	Breast_Parker09_306genes_IntrinsicGenes_HuShort	Supplementary Table 7- Intrinsic List Hu2006 Short	19204204-SupplementaryTable7.txt	306
Parker09_412genes_IntrinsicGenes_Perou2000	Breast	19204204	Human	multiple platforms	Agilent human 22k arrays	19204204-SupplementaryTable2	Breast_Parker09_412genes_IntrinsicGenes_Perou2000	Supplementary Table 2- Intrinsic List Perou2000	19204204-SupplementaryTable2.txt	412
Parker09_498genes_IntrinsicGenes_Perreard2006	Breast	19204204	Human	multiple platforms	Agilent human 22k arrays	19204204-SupplementaryTable3	Breast_Parker09_498genes_IntrinsicGenes_Perreard2006	Supplementary Table 3- Intrinsic List Perreard2006	19204204-SupplementaryTable3.txt	498
Parker09_500genes_IntrinsicGenes_SorlieAnnot	Breast	19204204	Human	multiple platforms	Agilent human 22k arrays	19204204-SupplementaryTable9	Breast_Parker09_500genes_IntrinsicGenes_SorlieAnnot	Supplementary Table 9- Intrinsic List Sorlie2003 Annot	19204204-SupplementaryTable9.txt	500
Parker09_501genes_IntrinsicGenes_Sorlie2003	Breast	19204204	Human	multiple platforms	Agilent human 22k arrays	19204204-SupplementaryTable6	Breast_Parker09_501genes_IntrinsicGenes_Sorlie2003	Supplementary Table 6- Intrinsic List Sorlie2003	19204204-SupplementaryTable6.txt	501
Parker09_50genes_IntrinsicGenes_PAM50	Breast	19204204	Human	multiple platforms	Agilent human 22k arrays	19204204-SupplementaryTable8	Breast_Parker09_50genes_IntrinsicGenes_PAM50	Supplementary Table 8- Intrinsic List Pam50	19204204-SupplementaryTable8.txt	50
Pawitan05_64genes_prognosisGenes	Breast	16280042	Human	affy_U133A	Affymetrix high-density oligonucleotide array human HG-U133 setchips	16280042-GeneList	Breast_Pawitan05_64genes_prognosisGenes	List of 64 genes. Genes with negative statistics are upregulated in the good prognosis group (good genes) and vice versa for genes with positive statistics. FDR = False discovery rate\\\""	16280042-GeneList.txt	64
Perreard06_53genes_RT-PCR_Molecular_Subtype_Intrisinc_Genes	Breast	16626501	Human	Agilent Arrays (more than 1)	Agilent Human A1 Agilent Human A2 and custom oligonucleotide	16626501-Suppl2	Breast_Perreard06_53genes_RT-PCR_Molecular_Subtype_Intrisinc_Genes	RT-PCR Breast Cancer Molecular Subtype Intrisinc Genes	16626501-Suppl2.txt	53
Pusztai07_49genes	Breast	17947471	Human	affy_U133A	Affymetrix U133A gene chips	17947471-Table1	Breast_Pusztai07_49genes	Table 1. Top 49 probe sets sorted by frequency of how often they are ranked as no. 1 in 50 000 iterations	17947471-Table1.txt	49
Rahman06_39genes	Breast	16651453	Human	affy_U133A	Human Genome U133A Array (Affymetrix Santa Clara CA) which contains 22 215 human gene sequence	16651453-Table1	Breast_Rahman06_39genes	Table 1. Fold changes of specific genes in MDA-MB-231 cells treated with 3 3?-diindolylmethane	16651453-Table1.txt	39
Reyal05_3373genesSuppTable2SuppTable2	Breast	15735024	Human	Affymetrix human genome U133 (HG-U133A and HG-133B)	Human Genome U133 set (HG-U133 Affymetrix) consisting of two GeneChip arrays (A and B)	15735024-SuppTable2	Breast_Reyal05_3373genesSuppTable2SuppTable2	Table 2: Complete list of genes for which the TC score is above the threshold for the transcription correlation map of 130 invasive ductal breast carcinomas.	15735024-SuppTable2.txt	3373
Reyal08_159genes	Breast	19014521	Human	affy_U133A	HGU-133A Affymetrix? Santa Clara California USA	19014521-TableS6b	Breast_Reyal08_159genes	Additional file 6 An Excel file containing a figure showing the log-rank test P value on the Chin?Loi training set for each pairwise combination of the module classifiers; Immune	19014521-TableS6b.txt	159
Reyal08_41genes	Breast	19014521	Human	affy_U133A	HGU-133A Affymetrix? Santa Clara California USA	19014521-TableS6a	Breast_Reyal08_41genes	Additional file 6 An Excel file containing a figure showing the log-rank test P value on the Chin?Loi training set for each pairwise combination of the module classifiers; RNA-splicing	19014521-TableS6a.txt	41
Reyal08_72genes	Breast	19014521	Human	affy_U133A	HGU-133A Affymetrix? Santa Clara California USA	19014521-TableS6c	Breast_Reyal08_72genes	Additional file 6 An Excel file containing a figure showing the log-rank test P value on the Chin?Loi training set for each pairwise combination of the module classifiers; 72-proliferation genes	19014521-TableS6c.txt	72
Rinehart-Kim00_21genes_MCF7cells	Breast	11004666	Human	Clontech_Atlas_13K	Clontech human cancer cDNA array	11004666-Table1	Breast_Rinehart-Kim00_21genes_MCF7cells	Table I. TARGET GENES IDENTIFIED IN MCF-7 BREAST TUMOR CELLS IN RESPONSE TO C-JUN	11004666-Table1.txt	21
Rizki08_204genes	Breast	18316601	Human	Custom cDNA Array	cDNA microarrays with ?8 000 known gene spots on poly-L-lysineﾖcoated chips (custom arrayed at LBNL using Research Genetics 8k human clones)	18316601-Table1	Breast_Rizki08_204genes	Table 1. Attribute profile clustering of differentially expressed genes between S3-C and T4-2	18316601-Table1.txt	204
Rodningen08_18genes	Breast	17963910	Human	Custom cDNA Array	15K cDNA microarrays	17963910-Table2	Breast_Rodningen08_18genes	Table 2. List of predictive genes identified by PAM after a fractionated scheme of 3 ? 3.5 Gy organized by biological function	17963910-Table2.txt	18
Rodningen08_355genes_risk	Breast	17963910	Human	Custom cDNA Array	15K cDNA microarrays	17963910-SuppTable1	Breast_Rodningen08_355genes_risk	Supplementary data Table 1. List of genes differentially expressed between low risk-patients and high risk-patients. Fold change (>1.5-fold) describes expression level in high risk-patients relative to low risk-patients. Only known genes are included.	17963910-SuppTable1.txt	355
Rodningen08_61genes	Breast	17963910	Human	Custom cDNA Array	15K cDNA microarrays	17963910-SuppTable2	Breast_Rodningen08_61genes	Supplementary data Table 2. List of genes differentially expressed (>2-fold) between low riskpatients and high risk-patients after a fractionated scheme. Fold change describes expression level in high risk-patients relative to expression level in low ris	17963910-SuppTable2.txt	61
Roepman09_13genes	Breast	19674463	Human	Agilent_HumanGenome	erformed using custom-made Agilent 44K high-density microarrays	19674463-Table2	Breast_Roepman09_13genes	Table 1. Genes used for building a tumour cell percentage associated profile.	19674463-Table2.txt	13
Roll08_64genes	Breast	18221536	Human	RT-PCR	Semi-quantitative RT-PCR Quantitative Real-time PCR	18221536-Table1	Breast_Roll08_64genes	Table 1. Epigenetically Regulated Genes Chosen for Expression Analysis	18221536-Table1.txt	64
Rouzier05_298genes_4classes	Breast	16115903	Human	affy_U133A	Affymetrix U133A microarrays	16115903-TableS1	Breast_Rouzier05_298genes_4classes	Supplementary Table S1. Genes that characterize each of the 4 molecular classes	16115903-TableS1.txt	298
Rozenchan09_23genes	Breast	19530251	Human	Custom cDNA Array	cDNA microarray platform assembled at the Ludwig Institute for Cancer Research GPL 1930	19530251_suppinfo2	Breast_Rozenchan09_23genes	Suppinfo2: The influence of MDA-MB231 cells on gene expression of carcinoma-associated fibroblasts CAFs. Following the 2-fold cut-off, 4 were over expressed and 19 were under-expressed. Ontology analyses identified genes associated to cell cycle including TACC1 and CDKN1B genes, or to protein transport (TIMM17A) or classified under the category of integral to membrane (BAMBI).	19530251_suppinfo2.txt	23
Rozenchan09_34genes	Breast	19530251	Human	Custom cDNA Array	cDNA microarray platform assembled at the Ludwig Institute for Cancer Research GPL 1930	19530251_suppinfo1	Breast_Rozenchan09_34genes	Suppinfo1: Effects of coculture of breast MCF10A on the genomic profile of fibroblasts. Fifty-eight genes were significantly differentially expressed in cocultivated CAFs when compared with CAF monocultures but this was filtered to 34 after applying a 2 fold cut-off	19530251_suppinfo1.txt	34
Rozenchan09_79genes	Breast	19530251	Human	Custom cDNA Array	cDNA microarray platform assembled at the Ludwig Institute for Cancer Research GPL 1930	19530251_suppinfo6	Breast_Rozenchan09_79genes	Suppinfo6: Effects of coculture of normal fibroblasts on the expression profile of MDA-MB231. MDA-MB231/NAF presented 115 genes whose expression levels were altered. After applying the 2-fold change cut-off, 29 genes were upregulated and 50 were downregulated	19530251_suppinfo6.txt	79
Rozenchan09_7genes	Breast	19530251	Human	Custom cDNA Array	cDNA microarray platform assembled at the Ludwig Institute for Cancer Research GPL 1930	19530251_suppinfo7	Breast_Rozenchan09_7genes	Suppinfo7: Effects of coculture of breast MCF10A on the genomic profile of fibroblasts. gene expression profile of fibroblasts isolated from breast benign-disease adjacent tissues (NAF) grown alone or in coculture with MCF10A, just 7 genes were identified showing a 2-fold change	19530251_suppinfo7.txt	7
Rozenchan09_81genes	Breast	19530251	Human	Custom cDNA Array	cDNA microarray platform assembled at the Ludwig Institute for Cancer Research GPL 1930	19530251_suppinfo4	Breast_Rozenchan09_81genes	Suppinfo4: MCF10A and breast benign-disease adjacent tissues (NAF) coculture 48 upregulated and 33 downregulated genes	19530251_suppinfo4.txt	81
Rozenchan09_90genes	Breast	19530251	Human	Custom cDNA Array	cDNA microarray platform assembled at the Ludwig Institute for Cancer Research GPL 1930	19530251_suppinfo5	Breast_Rozenchan09_90genes	Suppinfo5: There were 35 upregulated and 55 downregulated genes in MDA-MB231 cocultured with CAF	19530251_suppinfo5.txt	90
Rozenchan09_98genes	Breast	19530251	Human	Custom cDNA Array	cDNA microarray platform assembled at the Ludwig Institute for Cancer Research GPL 1930	19530251_suppinfo3	Breast_Rozenchan09_98genes	Suppinfo3: In MCF10A cocultured with Carcinoma associated fibroblasts (CAF) after a 2-fold cut-off, we found more genes upregulated (n = 77) and less genes downregulated (n = 21).	19530251_suppinfo3.txt	98
Rozenchan09_9genes	Breast	19530251	Human	Custom cDNA Array	cDNA microarray platform assembled at the Ludwig Institute for Cancer Research GPL 1930	19530251_suppinfo8	Breast_Rozenchan09_9genes	Suppinfo8: Effects of coculture of MDA-MB231 with fibroblasts isolated from breast benign-disease adjacent tissues (NAF). The influence of MDA-MB231 cells on NAF resulted in downregulation of 8 of 9 differentially expressed genes (89%). Genes with decreased expression as determined by gene ontology analysis were TSPAN5 and PLOD whereas TACC2 was upregulated.	19530251_suppinfo8.txt	9
Russo08_10genes	Breast	18199711	Human	Custom cDNA Array	cDNA glass microarrays	18199711-Table4	Breast_Russo08_10genes	Table 4. RT-PCR validation of genes up-regulated in the breast epithelium of parous women	18199711-Table4.txt	10
Russo08_229genes	Breast	18199711	Human	Custom cDNA Array	cDNA glass microarrays	18199711-Table3	Breast_Russo08_229genes	Table 3. Genes differentially expressed in the breast epithelium of parous control women	18199711-Table3.txt	229
Saal07_174genes	Breast	17452630	Human	Custom cDNA Array	Microarrays with 27 648 reporters (cDNA clones) which mapped to 14 000 unique UniGene clusters (build 188) fabricated by the SWEGENE Microarray Facility Lund University	17452630-Table2	Breast_Saal07_174genes	Table 2. PTEN Signature Gene List: 246 genes with a consensus average P-value<0.02	17452630-Table2.txt	246
Sabatier10_368genes	Breast	20490655	Human	affy_U133Plus2	using Affymetrix U133 Plus 2.0 human oligonucleotide microarrays	20490655-ST3	Breast_Sabatier10_368genes	Supplementary Table 3: List of 368 genes differentially expressed	20490655-ST3.txt	368
Samoszuk05_13genes_MyofibroblastGenes	Breast	15987422	Human	affy_U133A	Affymetrix U133A cDNA microarrays (Affymetrix Inc., Santa Clara, CA, USA)	15987422-Table2	Breast_Samoszuk05_13genes_MyofibroblastGenes	Table 2. Myofibroblast-related genes that are differentially upregulated in fibroblasts activated by serum compared with serum-starved fibroblasts	15987422-Table2.txt	13
Schuetz06_101genes	Breast	16707453	Human	Affymetrix array (custom)	hybridized to Test3 arrays (Affymetrix). Affymetrix high-density oligonucleotide microarrays (GeneChip HG U133A and GeneChip HG U133 plus 2.0; both Affymetrix) were used for gene expression analysis	16707453-SuppTable3	Breast_Schuetz06_101genes	Supplementary table 3. Gene list	16707453-SuppTable3.txt	101
Scibetta05_53genes_ad5_down	Breast	16024939	Human	affy_U133A	HG-U133A human oligonucleotide microarrays	16024939-Table2	Breast_Scibetta05_53genes_ad5_down	Table 2. Genes down-regulated following infection of the human mammary epithelial cell line HB2 with an E1/E3-defective adenovirus type 5 vector.	16024939-Table2.txt	53
Scibetta05_80genes_ad5_up	Breast	16024939	Human	affy_U133A	HG-U133A human oligonucleotide microarrays	16024939-Table1	Breast_Scibetta05_80genes_ad5_up	Table 1. Genes up-regulated following infection of the human mammary epithelial cell line HB2 with an E1/E3-defective adenovirus type 5 vector.	16024939-Table1.txt	80
Sgroi99_16genes	Breast	10582678	Human	Custom cDNA Array	cDNA GeneFilter arrays	10582678-Table1	Breast_Sgroi99_16genes	Table 1 Representative list of differentially expressed genes and their involvement in breast and/or other cancers	10582678-Table1.txt	16
Shen04_45genes_DownRegulated	Breast	15598354	Human	multiple platforms	using different microarray platforms which included spotted cDNAs Affymetrix GeneChip and inkjet oligonucleotides	15598354-SuppTable7b	Breast_Shen04_45genes_DownRegulated	Supp Table 7b. Meta-signature gene list. The excel file contains a list of Unigene ID gene symbol and full name of the down regulated genes in the meta-signature.	15598354-SuppTable7b.txt	45
Shen04_45genes_UpRegulated	Breast	15598354	Human	multiple platforms	using different microarray platforms which included spotted cDNAs Affymetrix GeneChip and inkjet oligonucleotides	15598354-SuppTable7a	Breast_Shen04_45genes_UpRegulated	Supp Table 7a. Meta-signature gene list. The excel file contains a list of Unigene ID gene symbol and full name of the up regulated genes in the meta-signature.	15598354-SuppTable7a.txt	45
Shivapurkar08_43genes	Breast	18794132	Human	Custom cDNA Array	custom-made array represented 43 key genes	18794132-Table1	Breast_Shivapurkar08_43genes	Table 1. Transient expression of CYGB in NCI-H2228 NCI-H2887 and HCC 1569 cells and its effect on gene expression profile	18794132-Table1.txt	43
Singer08_06genes	Breast	17899370	Human	Custom cDNA Array	cDNA array hybridization signals on a MICROMAX human cDNA microarray (NEN Life Science Products Inc. Boston MA)	17899370-Table2	Breast_Singer08_06genes	Table 2 Genes down-regulated in breast cancer-derived stromal fibroblasts	17899370-Table2.txt	6
Singer08_39genes	Breast	17899370	Human	Custom cDNA Array	cDNA array hybridization signals on a MICROMAX human cDNA microarray (NEN Life Science Products Inc. Boston MA)	17899370-Table1	Breast_Singer08_39genes	Table 1 Genes up-regulated in breast cancer-derived stromal fibroblasts	17899370-Table1.txt	39
Smid06_87genes_BoneMets	Breast	16636340	Human	affy_U133A	AffymetrixU133A	16636340-Table2	Breast_Smid06_87genes_BoneMets	Table 2. Genes Involved in Bone Metastasis of Breast Cancer	16636340-Table2.txt	87
Song06_62genes	Breast	16356477	Human	affy_HG-U95Av2	Human Genome U95A v.2 Array (Affymetrix)	16356477-Table1	Breast_Song06_62genes	Table 1. Identification of 61 transcript species showing significant altered expression upon expression of CST6	16356477-Table1.txt	62
Sorlie03_552genes_IntrinsicGeneList	Breast	12829800	Human	Custom cDNA Array	cDNA microarrays	12829800-IntrinsicList	Breast_Sorlie03_552genes_IntrinsicGeneList	552 Genes consisting of those genes whose expression varied the least in successive samples from the same patient?s tumor but which showed the most variation among tumors of different patients	12829800-IntrinsicList.txt	552
Sorlie06_54genes_Luminal_v_Basal	Breast	16729877	Human	Agilent_HumanGenome	Applied Biosystems Human Genome Survey Microarrays Stanford cDNA Microarrays and Agilent's Whole Human Genome Oligo Microarrays	16729877-GeneTable	Breast_Sorlie06_54genes_Luminal_v_Basal	54-gene set for discrimination between luminal A and basal-like subtypes	16729877-GeneTable.txt	54
Sotiriou03_137genes_Grade	Breast	12917485	Human	Custom cDNA Array	cDNA microarray chips	12917485-Table7	Breast_Sotiriou03_137genes_Grade	Table 7. Genes that discriminate high (III) to low (I+II) grade breast tumors	12917485-Table7.txt	137
Sotiriou03_485genes_Survival	Breast	12917485	Human	Custom cDNA Array	cDNA microarray chips	12917485-Table9	Breast_Sotiriou03_485genes_Survival	Table 9. 485 survival gene list of probe elements that could separate RFS in the 99 patients with a P value <0.05	12917485-Table9.txt	485
Sotiriou03_606genes_ER	Breast	12917485	Human	Custom cDNA Array	cDNA microarray chips	12917485-Table6	Breast_Sotiriou03_606genes_ER	Table 6. Genes that discriminate ER positive to ER negative breast tumors	12917485-Table6.txt	606
Sotiriou03_706genes	Breast	12917485	Human	Custom cDNA Array	cDNA microarray chips	12917485-Table8	Breast_Sotiriou03_706genes	Table 8. 706-probe elements suggesting a signature for a high proliferation rate	12917485-Table8.txt	706
Sotiriou06_128genes	Breast	16478745	Human	affy_U133A	Affymetrix U133A Genechips	16478745-SuppTable1-short	Breast_Sotiriou06_128genes	The breast cancer grade gene list used to calculate the gene expression grade index (ggi). A high ggi corresponds to a high grade and vice versa.	16478745-SuppTable1-short.txt	128
Sotiriou06_242genes	Breast	16478745	Human	affy_U133A	Affymetrix U133A Genechips	16478745-SuppTable1	Breast_Sotiriou06_242genes	The breast cancer grade gene EXTENDED list used to calculate the gene expression grade index (ggi). A high ggi corresponds to a high grade and vice versa.	16478745-SuppTable1.txt	242
Speers09_24genes	Breast	19808870	Human	affy_U133A	Affymetrix HGU133A GeneChip	19808870-ST3	Breast_Speers09_24genes	Supplementary Table 3. Kinases overexpressed in ER-positive breast cancer	19808870-ST3.txt	24
Speers09_52genes_IDKinasesOverExpressed	Breast	19808870	Human	affy_U133A	Affymetrix HGU133A GeneChip	19808870-Table2	Breast_Speers09_52genes_IDKinasesOverExpressed	Table 2. Kinases identified in analysis as most highly overexpressed in ER-negative tumors	19808870-Table2.txt	52
Speers09_52genes_OverExpressedNegativeCancer	Breast	19808870	Human	affy_U133A	Affymetrix HGU133A GeneChip	19808870-ST2	Breast_Speers09_52genes_OverExpressedNegativeCancer	Supplementary Table 2: Kinases overexpressed in ER?negative breast cancer	19808870-ST2.txt	52
Speers09_780genes	Breast	19808870	Human	affy_U133A	Affymetrix HGU133A GeneChip	19808870-ST1	Breast_Speers09_780genes	Supplementary table 1- All kinases used in expression profiling	19808870-ST1.txt	779
Staaf10_15genes	Breast	20231686	Human	Custom Oligo Array	oligonucleotide microarrays	20231686-TableS4	Breast_Staaf10_15genes	SuppTable 4. Genes implicated in breast cancer or immune response and present in the HDPP gene signature.	20231686-TableS4.txt	15
Stitziel04_27genes	Breast	15574777	Human	affy_U133A	hybridized to the Affymetrix U133A microarray	15574777-Table3	Breast_Stitziel04_27genes	Table 3 Predicted membrane-associated and secreted genes in a breast cancer expression dataset (see text for details)	15574777-Table3.txt	27
Takahashi08_33genes_TP53	Breast	18271932	Human	Agilent_HumanGenome	Agilent: whole human genome oligo microarray; 41 k unique probe	18271932-GeneList	Breast_Takahashi08_33genes_TP53	Table1. The 33 genes identified as a predictor gene set for TP53 status	18271932-GeneList.txt	33
Tan07_5genes	Breast	19455244	Human	Custom Oligo Array	29K oligonucleotide arrays	19455244-Table1	Breast_Tan07_5genes	Table 1. Information on the 5 selected genes; all 5 genes overlap with the 32-gene signature identified by PAM (Thomassen et al. 2006a) and 2 of the 5 genes overlap with the 70-gene signature from van?t Veer et al. (2002) in their studies on breast cancer metastases	19455244-Table1.txt	5
Tangir04_13genes_Dexamethasone	Breast	15679045	Human	Custom Oligo Array	Microarray slides containing 16,659 70-mer oligonucleotides reresenting expressed human genes were obtained from the Keck Microarray Laboratory, Yale University.	15679045-Table1	Breast_Tangir04_13genes_Dexamethasone	Table 1. Mean and range of expression level of selected genes after exposure to dexamethasone.	15679045-Table1.txt	13
Taube10_160genes_EMTsignature_down	Breast	20713713	Human	affy_U133A	hybridized to Affymetrix HT-HG U133 A peg arrays	20713713-TableS1a	Breast_Taube10_160genes_EMTsignature_down	Table S1a Genes in EMT core signature that are down-regulated at least 2-fold by overexpression of Twist Snail Gsc TGF-?1 and by down-regulation of E-cadherin are listed with foldchanges relative to control cells.	20713713-TableS1a.txt	160
Taube10_91genes_EMTsignature_up	Breast	20713713	Human	affy_U133A	hybridized to Affymetrix HT-HG U133 A peg arrays	20713713-TableS1b	Breast_Taube10_91genes_EMTsignature_up	Table S1b Genes in EMT core signature that are up-regulated at least 2-fold by overexpression of Twist Snail Gsc TGF-?1 and by down-regulation of E-cadherin are listed with foldchanges relative to control cells.	20713713-TableS1b.txt	91
Teschendorff06_52genes_Erpos	Breast	17076897	Human	Agilent_Human1A	Agilent Human 1A 60-mer oligonucleotide microarrays	17076897-TableS3	Breast_Teschendorff06_52genes_Erpos	Additional Data File-3 - The optimal 52-gene molecular classi er in ER+ breast cancer Top ranked 52 prognostic genes in ER+ breast cancer as determined by a meta-analysis of three major breast cancer data sets. We give the sign of their global average Cox	17076897-TableS3.txt	52
Teschendorff07_193genes_Erpos	Breast	17683518	Human	multiple platforms		17683518-193GeneTable	Breast_Teschendorff07_193genes_Erpos	193 genes with negative kurtosis expression profiles over 527 ER+ samples together with the predicted number of clusters and Fisher's test P value with outcome as binary phenotype	17683518-193GeneTable.txt	193
Teschendorff07_813genes_ERneg	Breast	17683518	Human	multiple platforms		17683518-813GeneTable	Breast_Teschendorff07_813genes_ERneg	813 genes with negative kurtosis expression profiles over 186 ER- tumors together with predicted number of clusters and Fisher's test P value with outcome as binary phenotype	17683518-813GeneTable.txt	813
Thorner09_217genes	Breast	19043454	Human	Agilent_HumanGenome	Agilent Human44K Custom Oligo microarrays	19043454-TableS2	Breast_Thorner09_217genes	Supplementary Table 2 Dox-treated; 217 genes; FDR 2.75% Doxorubicin-induced genes: Treated HME-CC Control vs. Treated HME-CC.B-Myb	19043454-TableS2.txt	217
Thuerigen06_512genes_TGFb	Breast	16622258	Human	Custom cDNA Array	cDNA microarray	16622258-SuppTable2	Breast_Thuerigen06_512genes_TGFb	Supplementary Table 2. signature consisting of 512 genes which was enriched in genes involved in transforming growth factor beta and RAS-mediated signaling pathways that predicts pCR with a sensitivity of 78% a specificity of 90% and an overall accura	16622258-SuppTable2.txt	512
Toussaint09_4genes_GGIRTPCR	Breast	19744330	Human	RT-PCR		19744330-GGIRTPCR	Breast_Toussaint09_4genes_GGIRTPCR	Refinement of a previously published signature called the Gene expression Grade Index (GGI; PMID:ﾠ16478745); The original GGI is composed of 128 affy probes (97 unique genes) and was translated to qRT-PCR technology	19744330-GGIRTPCR.txt	4
Treff04_15genes_HMGA1	Breast	14737112	Human	affy_U133A	Affymetrix U133A oligonucleotide microarray chips	14737112-Table2	Breast_Treff04_15genes_HMGA1	Table 2. Pathway-associated genes regulated by HMGA1	14737112-Table2.txt	15
Treff04_32genes_HMGA1	Breast	14737112	Human	affy_U133A	Affymetrix U133A oligonucleotide microarray chips	14737112-Table1	Breast_Treff04_32genes_HMGA1	Table 1. Genes regulated by HMGA1 with greater than twofold change in the expression in three replicate data sets	14737112-Table1.txt	32
Troester06_120genes-down-DOX-ZR75-1	Breast	17150101	Human	Agilent_Human1A	Agilent Human 1A (V2)	17150101-TableS1m	Breast_Troester06_120genes-down-DOX-ZR75-1	120 negative significant genes in DOX-treated ZR-75-1 cells	17150101-TableS1m.txt	120
Troester06_134genes_up_DoxTreated-HME-CC	Breast	17150101	Human	Agilent_Human1A	Agilent Human 1A (V2)	17150101-TableS1c	Breast_Troester06_134genes_up_DoxTreated-HME-CC	134 positive significant genes in DOX-treated HME-CC cells	17150101-TableS1c.txt	134
Troester06_162genes_down_DOX-ME16C	Breast	17150101	Human	Agilent_Human1A	Agilent Human 1A (V2)	17150101-TableS1g	Breast_Troester06_162genes_down_DOX-ME16C	162 negative significant genes in DOX-treated ME16C cells	17150101-TableS1g.txt	162
Troester06_21genes-down-sham_HME-CC	Breast	17150101	Human	Agilent_Human1A	Agilent Human 1A (V2)	17150101-TableS1b	Breast_Troester06_21genes-down-sham_HME-CC	21 negative significant genes in sham-treated HME-CC cells	17150101-TableS1b.txt	21
Troester06_25genes-up-sham-ZR75-1	Breast	17150101	Human	Agilent_Human1A	Agilent Human 1A (V2)	17150101-TableS1j	Breast_Troester06_25genes-up-sham-ZR75-1	25 positive significant genes in sham-treated ZR-75-1 cells	17150101-TableS1j.txt	25
Troester06_34genes-down-sham-ZR75-1	Breast	17150101	Human	Agilent_Human1A	Agilent Human 1A (V2)	17150101-TableS1k	Breast_Troester06_34genes-down-sham-ZR75-1	34 negative significant genes in sham-treated ZR-75-1 cells	17150101-TableS1k.txt	34
Troester06_364genes_up_DOX-MCF7	Breast	17150101	Human	Agilent_Human1A	Agilent Human 1A (V2)	17150101-TableS1h	Breast_Troester06_364genes_up_DOX-MCF7	364 positive significant genes in DOX-treated MCF-7 cells	17150101-TableS1h.txt	364
Troester06_3genes-up_DOX-ME16C	Breast	17150101	Human	Agilent_Human1A	Agilent Human 1A (V2)	17150101-TableS1f	Breast_Troester06_3genes-up_DOX-ME16C	3 positive significant genes in DOX-treated ME16C cells	17150101-TableS1f.txt	3
Troester06_436genes-up-DOX-ZR75-1	Breast	17150101	Human	Agilent_Human1A	Agilent Human 1A (V2)	17150101-TableS1l	Breast_Troester06_436genes-up-DOX-ZR75-1	436 positive significant genes in DOX-treated ZR-75-1 cells	17150101-TableS1l.txt	436
Troester06_52genes_ProbeID	Breast	17150101	Human	Agilent_Human1A	Agilent Human1A (V2)	17150101-Figure5b	Breast_Troester06_52genes_ProbeID	Figure 5. Cluster analysis of the tumor samples using 52 genes correlated with p53 status in tumors and cell lines; Probe ID	17150101-Figure5b.txt	52
Troester06_62genes-down-up_DOX-MCF7	Breast	17150101	Human	Agilent_Human1A	Agilent Human 1A (V2)	17150101-TableS1i	Breast_Troester06_62genes-down-up_DOX-MCF7	62 negative significant genes in DOX-treated MCF-7 cells	17150101-TableS1i.txt	62
Troester06_64genes_sham-ME16C	Breast	17150101	Human	Agilent_Human1A	Agilent Human 1A (V2)	17150101-TableS1e	Breast_Troester06_64genes_sham-ME16C	64 negative significant genes in sham-treated ME16C cells	17150101-TableS1e.txt	64
Troester06_7genes_sham_ME16C	Breast	17150101	Human	Agilent_Human1A	Agilent Human 1A (V2)	17150101-TableS1d	Breast_Troester06_7genes_sham_ME16C	7 positive significant genes in sham-treated ME16C cells	17150101-TableS1d.txt	7
Troester06_81genes_up_sham_HME-CC	Breast	17150101	Human	Agilent_Human1A	Agilent Human 1A (V2)	17150101-TableS1a	Breast_Troester06_81genes_up_sham_HME-CC	81 positive significant genes in sham-treated HME-CC cells	17150101-TableS1a.txt	81
Turashvili07_171genes	Breast	17389037	Human	affy_U133Plus2	Affymetrix U133 Plus 2.0 Arrays	17389037-Tab3	Breast_Turashvili07_171genes	Differentially expressed probe sets between ductal carcinoma (Tduc) and normal lobular (L) cells found by both rank products and pairwise analysis.	17389037-Tab3.txt	171
Turashvili07_201genes	Breast	17389037	Human	affy_U133Plus2	Affymetrix U133 Plus 2.0 Arrays	17389037-Tab5	Breast_Turashvili07_201genes	Differentially expressed probe sets between lobular carcinoma (Tlob) and normal ductal (D) cells found by both rank products and pairwise analysis.	17389037-Tab5.txt	201
Turashvili07_208genes	Breast	17389037	Human	affy_U133Plus2	Affymetrix U133 Plus 2.0 Arrays	17389037-Tab6	Breast_Turashvili07_208genes	Differentially expressed probe sets between lobular carcinoma (Tlob) and normal lobular (L) cells found by both rank products and pairwise analysis.	17389037-Tab6.txt	208
Turashvili07_326genes	Breast	17389037	Human	affy_U133Plus2	Affymetrix U133 Plus 2.0 Arrays	17389037-Tab2	Breast_Turashvili07_326genes	Differentially expressed probe sets between ductal carcinoma (Tduc) and normal ductal (D) cells found by both rank products and pairwise analysis.	17389037-Tab2.txt	326
Turashvili07_32genes	Breast	17389037	Human	affy_U133Plus2	Affymetrix U133 Plus 2.0 Arrays	17389037-Tab4	Breast_Turashvili07_32genes	Differentially expressed probe sets between ductal (Tduc) and lobular carcinoma (Tlob) cells found by both rank products and pairwise analysis.	17389037-Tab4.txt	32
Turashvili07_82genes	Breast	17389037	Human	affy_U133Plus2	Affymetrix U133 Plus 2.0 Arrays	17389037-Tab1	Breast_Turashvili07_82genes	Differentially expressed probe sets between normal ductal (D) and normal lobular (L) cells found by both rank products and pairwise analysis.	17389037-Tab1.txt	82
Turner10_324genes	Breast	20101236	Human	Custom cDNA Array	32K BAC re-array collection (CHORI) tiling path aCGH platform was constructed at the Breakthrough Breast Cancer Research Centre	20101236-SuppTable7a	Breast_Turner10_324genes	Supplementary Table 7a: Genes that were significantly upregulated when gained (Mann-Whitney U test adjusted p<0.05).	20101236-SuppTable7a.txt	324
Turner10_40genes_DownRegulated Genes	Breast	20101236	Human	Custom cDNA Array	32K BAC re-array collection (CHORI) tiling path aCGH platform was constructed at the Breakthrough Breast Cancer Research Centre	20101236-SuppTable7b	Breast_Turner10_40genes_DownRegulated Genes	Supplementary Table 7b: Genes that were significantly downregulated when lost (Mann-Whitney U test adjusted p<0.05).	20101236-SuppTable7b.txt	40
Turner10_40genes_OverExpressed	Breast	20101236	Human	Custom cDNA Array	32K BAC re-array collection (CHORI) tiling path aCGH platform was constructed at the Breakthrough Breast Cancer Research Centre	20101236-Table2	Breast_Turner10_40genes_OverExpressed	Table 2. Genes that are significantly overexpressed when amplified	20101236-Table2.txt	40
VandenEynden07_269genes-hypoxia_angiogenesis	Breast	17295094	Human	multiple platforms	Agilent Human 1A Oligo Microarray G4110A and B and the Agilent Human 1A Oligo UNC custom Microarray platform	17295094-GeneList	Breast_VandenEynden07_269genes-hypoxia_angiogenesis	Hypoxia and (lymph)angiogenesis-related gene list	17295094-GeneList.txt	269
van'tVeer02_231genes_PoorPrognosisSignature	Breast	11823860	Human	Agilent Array (custom)	Hu25k Agilent	11823860-SuppTable2	Breast_van'tVeer02_231genes_PoorPrognosisSignature	231 probesets. Poor Prognosis Signature. A gene expression signature predictive of a short interval to distant metastases ('poor prognosis' signature) in patients without tumour cells in local lymph nodes at diagnosis (lymph node negative (The 70 gene Mam	11823860-SuppTable2.txt	231
van'tVeer02_2460genes_Ergenes	Breast	11823860	Human	Agilent Array (custom)	Hu25k Agilent	11823860-SuppTable3	Breast_van'tVeer02_2460genes_Ergenes	2460 probesets. Genes that co-regulate with the ER- alpha gene (/ESR1)/.	11823860-SuppTable3.txt	2460
van'tVeer02_430genes_ERgenes	Breast	11823860	Human	Agilent Array (custom)	Hu25k Agilent	11823860-SuppTable4	Breast_van'tVeer02_430genes_ERgenes	430 probesets. Signature that identifies tumours of BRCA1 carriers	11823860-SuppTable4.txt	430
van'tVeer02_70genes_Mammaprint	Breast	11823860	Human	Agilent Array (custom)	Hu25k Agilent	11823860-Figure2	Breast_van'tVeer02_70genes_Mammaprint	70 good and poor prognostic marker genes (mammaprint) extracted from Figure 2	11823860-Figure2.txt	70
van Vliet08_127genes_GoodvPoorPrognosis	Breast	18684329	Human	affy_U133A	HumanGenome HG U133A Affymetrix arrays	18684329-TableS13	Breast_van Vliet08_127genes_GoodvPoorPrognosis	Reanalysis of the van t'Veer dataset. Good v Poor Prognosis. Signature from an additional file 13 Centroids for the 127 gene classifier that was extracted from the six pooled datasets including detailed info for the selected reporters	18684329-TableS13.txt	127
Vecchi08_792genes	Breast	17952122	Human	affy_U133A	Affymetrix HG-U133A ChipSet	17952122-GeneList	Breast_Vecchi08_792genes	Supplementary Table 2: List of probesets obtained from the different analyses described in the main text.	17952122-GeneList.txt	792
Vegran09_28genes_Details	Breast	19755993	Human	Affymetrix array (custom)	the Affymetrix-Microarray Platform of the Institute of Genetics and Molecular and Cellular Biology (IGBMC) and Gnopole Alsace-Lorraine (Dr Philippe Kastner)	19755993-Table4	Breast_Vegran09_28genes_Details	Table 4. Details of the 28 genes contained in discriminating profile	19755993-Table4.txt	28
Vegran09_28genes_PandQValues	Breast	19755993	Human	Affymetrix array (custom)	the Affymetrix-Microarray Platform of the Institute of Genetics and Molecular and Cellular Biology (IGBMC) and Gnopole Alsace-Lorraine (Dr Philippe Kastner)	19755993-Table3	Breast_Vegran09_28genes_PandQValues	Table 3. P-value and q-value for the 28 genes constituting the gene signature	19755993-Table3.txt	28
Venables08_41genes	Breast	19010929	Human	RT-PCR		19010929-TableS2	Breast_Venables08_41genes	Supplementary Table S2. blind set of 35 malignant breast tumors and 20 normal breast tissue samples	19010929-TableS2.txt	41
Vincent-Salomon08_1001genes	Breast	18381933	Human	affy_U133A	Human Genome U133 Set (HG-U133; Affymetrix)	18381933-SuppTableS4	Breast_Vincent-Salomon08_1001genes	1001 genes exhibiting an interquartile range of >2	18381933-SuppTableS4.txt	1001
Waddell08_200genes_BRCA1missense	Breast	18497862	Human	Illumina HumanWG 6 V1	Illumina Human-6 version 1 BeadChips	18497862-TableS2	Breast_Waddell08_200genes_BRCA1missense	Table S2. The top 200 significant genes from the comparison of BRCA1 Missense vs BRCAX without an LCS	18497862-TableS2.txt	200
Waddell08_200genes_BRCA1trunc	Breast	18497862	Human	Illumina HumanWG 6 V1	Illumina Human-6 version 1 BeadChips	18497862-TableS3	Breast_Waddell08_200genes_BRCA1trunc	Table S3. The top 200 significant genes from the comparison of BRCA1 Truncating vs BRCAX without an LCS	18497862-TableS3.txt	200
Waddell08_200genes_BRCA2missense	Breast	18497862	Human	Illumina HumanWG 6 V1	Illumina Human-6 version 1 BeadChips	18497862-TableS4	Breast_Waddell08_200genes_BRCA2missense	Table S4. The top 200 significant genes from the comparison of BRCA2 Missense vs BRCAX without an LCS	18497862-TableS4.txt	200
Walker10_15genes	Breast	20174566	Human	Illumina HumanWG 6 V2	Illumina HumanRef8-V2 Beadchips	20174566-Table1	Breast_Walker10_15genes	Table 1. Fifteen QRTﾖPCR validated genes shown to be differentially expressed among BRCA1 BRCA2 and BRCAX pools and MMC responsive in affected carrier pools but not in healthy controls.	20174566-Table1.txt	15
Walker10_3588genes	Breast	20174566	Human	Illumina HumanWG 6 V2	Illumina HumanRef8-V2 Beadchips	20174566-TableS1	Breast_Walker10_3588genes	SuppTable 1. List of genes and their associated significance levels from three different analyses.	20174566-TableS1.txt	3588
Wang04_33genes	Breast	15548681	Human	affy_U133A	Affymetrix HG-U133A oligonucleotide microarrays consisting of 22,283 transcripts	15548681-Table2	Breast_Wang04_33genes	Table 2. Gene expression was analyzed in five pairs of 5-fluorouracil (5-FU) resistant and parental cancer cell lines on DNA microarrays. Signature of 5-FU sensitivity predictive gene set identified in unsupervised analysis	15548681-Table2.txt	33
Wang04_36genes	Breast	15548681	Human	affy_U133A	Affymetrix HG-U133A oligonucleotide microarrays consisting of 22,283 transcripts	15548681-Table3	Breast_Wang04_36genes	Table 3. Gene expression was analyzed in five pairs of 5-fluorouracil (5-FU) resistant and parental cancer cell lines on DNA microarrays. Signature of 5-FU resistance associated genes identified in supervised analysis	15548681-Table3.txt	36
Wang05_16genes_ER-negative	Breast	15721472	Human	affy_U133A	Affymetrix Human U133a GeneChips	15721472-ER-negative-16genes	Breast_Wang05_16genes_ER-negative	Table 3. 76-gene signature consisting of 16 genes for patients negative for oestrogen receptors (ER)	15721472-ER-negative-16genes.txt	16
Wang05_36genes	Breast	15735726	Human	affy_U133A	hybridized to Affymetrix U133A gene expression arrays (22 000 probe sets)	15735726-Table1	Breast_Wang05_36genes	Table 1. Genes induced by 5-AzaC treatment	15735726-Table1.txt	36
Wang05_410genes_up_BT-BAF57cells	Breast	16135788	Human	Affymetrix human genome U133 (HG-U133A and HG-133B)	Affymetrix human genome U133 (HG-U133A and HG-133B)	16135788-Table13	Breast_Wang05_410genes_up_BT-BAF57cells	Genes up-regulated in BT-BAF57 cells using Affymetrix high-density expression arrays	16135788-Table13.txt	410
Wang05_469genes_down_BT-BAF57cells	Breast	16135788	Human	Affymetrix human genome U133 (HG-U133A and HG-133B)	Affymetrix human genome U133 (HG-U133A and HG-133B)	16135788-Table24	Breast_Wang05_469genes_down_BT-BAF57cells	Genes down-regulated in BT-BAF57 cells using Affymetrix high-density expression arrays	16135788-Table24.txt	469
Wang05_60genes_ER-positive	Breast	15721472	Human	affy_U133A	Affymetrix Human U133a GeneChips	15721472-ER-positive-60genes	Breast_Wang05_60genes_ER-positive	Table 3. 76-gene signature consisting of 60 genes for patients positive for oestrogen receptors (ER)	15721472-ER-positive-60genes.txt	60
Wang05_76genes_ER	Breast	15721472	Human	affy_U133A	Affymetrix Human U133a GeneChips	15721472-76genes	Breast_Wang05_76genes_ER	Table 3 The 76 genes signative both for ER-positive ER-negative group	15721472-76genes.txt	76
Wang08_271genes_Alk5(T204D)	Breast	18625725	Human	Custom Oligo Array	30 000 spotted oligonucleotide microarrays printed from the Compugen HumanRelease version 2.0 OligoLibrary	18625725-TableS1	Breast_Wang08_271genes_Alk5(T204D)	A gene signature induced by activated TGF-beta type I receptor (Alk5 with the mutation T204D [Alk5(T204D)]) in HER2-overexpressing cells which correlated with poor clinical outcomes in patients with invasive breast cancer. Supplementary Table 1 Genes were filtered for expression changes greater than twofold in triplicate arrays with a t test P value of 0.01; 271 unique genes passed the criteria	18625725-TableS1.txt	271
Watson07_67genes	Breast	17785550	Human	RT-PCR	quantitative RT-PCR	17785550-SuppTableS2	Breast_Watson07_67genes	67 unique transcripts overrepresented in EpCAM-selected samples at a level equal to or greater than that of the EpCAM antigen (TACSTD1) itself	17785550-SuppTableS2.txt	67
Weisz04_66genes_ERposERneg	Breast	15254972	Human	Custom cDNA Array	cDNA microarrays	15254972-Table1	Breast_Weisz04_66genes_ERposERneg	Table 1. Panel of estrogen-responsive genes whose expression profiles discriminate ER-positive and -negative breast cancer (BC) cell lines and tumor biopsies	15254972-Table1.txt	66
West01_100genes	Breast	11562467	Human	affy_HuGeneFL	Affymetrix HuGeneFL	11562467-Table3	Breast_West01_100genes	Table 3. Complete listing of genes that provide estrogen receptor (ER) discrimination	11562467-Table3.txt	100
Williams08_35genes_ERActivation	Breast	17700529	Human	OPERON_HUMANv3	Operon's human 35?K arrays were used (printed by the microarray facility at KTH Royal Institute of Technology Sweden)	17700529-Table1	Breast_Williams08_35genes_ERActivation	Table 1. The 35 genes most regulated by E2 activation of ER (alpha)	17700529-Table1.txt	35
Williams08_35genes_ERInduction	Breast	17700529	Human	OPERON_HUMANv3	Operon's human 35?K arrays were used (printed by the microarray facility at KTH Royal Institute of Technology Sweden)	17700529-Table2	Breast_Williams08_35genes_ERInduction	Table 2. The 35 genes most regulated by induction of ER (beta)	17700529-Table2.txt	35
Williams08_41genes	Breast	17700529	Human	OPERON_HUMANv3	Operon's human 35?K arrays were used (printed by the microarray facility at KTH Royal Institute of Technology Sweden)	17700529-Table3	Breast_Williams08_41genes	Table 3. The genes regulated only by the induction of ER (beta)	17700529-Table3.txt	41
Williams09_302genes	Breast	19798054	Human	affy_U133Plus2	hybridization to Affymetrix GeneChip Human Genome U133 Plus 2.0 oligonucleotide arrays	19798054-ST	Breast_Williams09_302genes	Supplementary Table 1; Statistical analysis identified 302 probesets whose intensity changed significantly following AP-2 gamma silencing (FDR corrected; P < 0.01). This represented 254 distinct genes of which 190 genes were down-regulated and 64 genes were up-regulated	19798054-ST.txt	302
Wilson05_76genes_her2	Breast	16457687	Human	affy_U133A	HGU133A arrays	16457687-GeneList	Breast_Wilson05_76genes_her2	Table TS1-Transcript profiling of HER-2 overexpressing MCF-7 breast cancer cells reveals TGF-� pathway alterations...	16457687-GeneList.txt	76
Winter07_126genes	Breast	17409455	Human	affy_U133Plus2	Affymetrix U133plus2 GeneChips	17409455-TableS2	Breast_Winter07_126genes	Table S2: The list of up-regulated genes of the hypoxia metagene	17409455-TableS2.txt	126
Winter07_67genes	Breast	17409455	Human	affy_U133Plus2	Affymetrix U133plus2 GeneChips	17409455-TableS3	Breast_Winter07_67genes	Table S3: The list of down-regulated genes of the hypoxia metagene	17409455-TableS3.txt	67
Wirapati08_20genes_ERBB2_Module	Breast	18662380	Human	multiple platforms	Analysis of >1 public dataset. Identifiers mapped to Entrez GeneID	18662380-S3-ERBB2	Breast_Wirapati08_20genes_ERBB2_Module	Supplementary Table 3-ERBB2 Gene Module; HER2 -phenotype gene module; the module was populated by genes being significantly correlated to ERBB2 as determined in a multivariate linear model from which the corresponding z-scores were combined in a meta-analytical framework	18662380-S3-ERBB2.txt	20
Wirapati08_288genes_ESR1_Module	Breast	18662380	Human	multiple platforms	Analysis of >1 public dataset. Identifiers mapped to Entrez GeneID	18662380-S3-ESR1	Breast_Wirapati08_288genes_ESR1_Module	Supplementary Table 3-ESR1 Gene Module; ER-phenotype gene module; the module was populated by genes being significantly correlated to ESR1 as determined in a multivariate linear model from which the corresponding z-scores were combined in a meta-analytical framework	18662380-S3-ESR1.txt	288
Wirapati08_355genes_AURKA_Module	Breast	18662380	Human	multiple platforms	Analysis of >1 public dataset. Identifiers mapped to Entrez GeneID	18662380-S3-AURKA	Breast_Wirapati08_355genes_AURKA_Module	Supplementary Table 3-AURKA Gene Module; Proliferation gene module; the module was populated by genes being significantly correlated to AURKA a well-known proliferation-related gene as determined in a multivariate linear model from which the corresponding z-scores were combined in a meta-analytical framewo	18662380-S3-AURKA.txt	355
Woelfle05_38genes	Breast	15771776	Human	Custom cDNA Array	1.2 Cancer Array	15771776-Table1	Breast_Woelfle05_38genes	Table 1. Genes differentially expressed in antibody-treated versus untreated BT474 cell	15771776-Table1.txt	38
Wonsey05_27genes	Breast	15958562	Human	affy_U133A	hybridization on Affymetrix HgU133A arrays	15958562-Table1	Breast_Wonsey05_27genes	Table 1. Microarray analysis of BT-20 cells transfected with FoxM1 siRNA	15958562-Table1.txt	27
Wood10_302genes	Breast	20103679	Human	Affymetrix array (custom)	Affymetrix GeneChip Rhesus Macaque Genome Arrays	20103679-ST3-C	Breast_Wood10_302genes	Supplementary Table 3C: All significantly altered genes related to cell proliferation (by ontology analysis) at fold-change > 1.2 vs control (n=222/634; z-score = 1.91).	20103679-ST3-C.txt	302
Wood10_416genes	Breast	20103679	Human	Affymetrix array (custom)	Affymetrix GeneChip Rhesus Macaque Genome Arrays	20103679-ST3-B	Breast_Wood10_416genes	Supplementary Table 3B: All significantly altered genes related to cell cycle (by ontology analysis) at fold-change > 1.2 vs control (n=308/686; z-score = 7.75).	20103679-ST3-B.txt	416
Wood10_5genes_TamoxifenAgonistPattern	Breast	20103679	Human	Affymetrix array (custom)	Affymetrix GeneChip Rhesus Macaque Genome Arrays	20103679-Table3-1	Breast_Wood10_5genes_TamoxifenAgonistPattern	Table 3. Treatment effects on relative expression (fold-change versus control) of selected estrogen-induced genes on microarray analysis (Tamoxifen agonist pattern)	20103679-Table3-1.txt	5
Wood10_5genes_TamoxifenAntagonistPattern	Breast	20103679	Human	Affymetrix array (custom)	Affymetrix GeneChip Rhesus Macaque Genome Arrays	20103679-Table3-2	Breast_Wood10_5genes_TamoxifenAntagonistPattern	Table 3. Treatment effects on relative expression (fold-change versus control) of selected estrogen-induced genes on microarray analysis (Tamoxifen antagonist pattern)	20103679-Table3-2.txt	5
Wood10_71genes_CellCyle	Breast	20103679	Human	Affymetrix array (custom)	Affymetrix GeneChip Rhesus Macaque Genome Arrays	20103679-ST3-A	Breast_Wood10_71genes_CellCyle	Supplementary Table 3A: All significantly altered genes related to cell cycle (by KEGG pathway analysis) at fold-change > 1.2 vs control (n=53/89; z-score = 5.27).	20103679-ST3-A.txt	71
Wood10_71genes_FoldChange>2	Breast	20103679	Human	Affymetrix array (custom)	Affymetrix GeneChip Rhesus Macaque Genome Arrays	20103679-ST3-D	Breast_Wood10_71genes_FoldChange>2	Supplementary Table 3D: All genes with fold-change > 2 vs control significantly altered only by E2+Tam (n=169).	20103679-ST3-D.txt	71
Wu09_30genes	Breast	19936789	Human	affy_U133Plus2	The affymetrix U133 Plus 2.0 probe arrays used for the current study contain probe sets representing 54 525 transcripts	19936789-Table1	Breast_Wu09_30genes	Table 1 Partial list of tumor-associated LECs genes	19936789-Table1.txt	30
Xu05_37genes_downE2_MCF7	Breast	15637295	Human	Custom cDNA Array	cDNA-spotted microarrays	15637295-Table4	Breast_Xu05_37genes_downE2_MCF7	TABLE 4. Examples of genes down-regulated by E2 in MCF-7 cells transfected with pcDNA3	15637295-Table4.txt	37
Xu05_44genes_down_E2_control	Breast	15637295	Human	Custom cDNA Array	cDNA-spotted microarrays	15637295-Table6	Breast_Xu05_44genes_down_E2_control	TABLE 6. Examples of genes decreased by E2 in CON (untransfected) MCF-7 cells	15637295-Table6.txt	44
Xu05_52genes_upE2_control	Breast	15637295	Human	Custom cDNA Array	cDNA-spotted microarrays	15637295-Table5	Breast_Xu05_52genes_upE2_control	TABLE 5. Examples of genes up-regulated by E2 in CON (untransfected) MCF-7 cells	15637295-Table5.txt	52
Xu05_74genes_upE2	Breast	15637295	Human	Custom cDNA Array	cDNA-spotted microarrays	15637295-Table3	Breast_Xu05_74genes_upE2	TABLE 3. Examples of genes up-regulated by E2 in the presence of pcDNA3	15637295-Table3.txt	74
Xu08_112genes	Breast	18304324	Human	affy_U133A	Affymetrix HGU133A	18304324-GeneList	Breast_Xu08_112genes	Table 2: Genes in the identified prognostic signature. For each probe set the first column lists the subset of the eighty pairs which contain it. The pairs are ordered from 1 to 80 by their scores.	18304324-GeneList.txt	112
Yan08_16genes	Breast	18812439	Human	miRNA Array	miRNA microarray chip	18812439-Table1	Breast_Yan08_16genes	TABLE 1. miRNA fold changes in BC detected by miRNA microarray; list of differentially expressed miRNAs at FDR=0 (0% false discovery rate)	18812439-Table1.txt	16
Yan08_52genes	Breast	18812439	Human	miRNA Array	miRNA microarray chip	18812439-Table2	Breast_Yan08_52genes	TABLE 2. Putative target genes of differentiate expressed miRNAs identified in BC	18812439-Table2.txt	52
Yang05_39genes	Breast	16144925	Human	affy_U133A	hybridized to oligonucleotide arrays (HG-U133A GeneChip Affymetrix) containing 22 215 probe sets	16144925-Table1	Breast_Yang05_39genes	Table 1. Top 33 genes associated with erlotinib treatment in EGFR-negative tumors	16144925-Table1.txt	39
Yang08_47genes	Breast	18794102	Human	Agilent_HumanGenome	Agilents Whole HumanGenome arrays	18794102-TableS2	Breast_Yang08_47genes	Supplementary Table 2. The genes in the 5 significant pathways which have more genes differentially expressed among the phenotype classes than expected by chance (sorted by p-values)	18794102-TableS2.txt	47
Yang08_840genes	Breast	18794102	Human	Agilent_HumanGenome	Agilents Whole HumanGenome arrays	18794102-TableS1	Breast_Yang08_840genes	Supplementary Table 1. The genes in the significant GO categories which have more genes differentially expressed among the phenotype classes than expected by chance consist of the following genes (sorted by p-values)	18794102-TableS1.txt	840
Yang10_112genes	Breast	20940404	Human	Agilent_HumanGenome	Agilent 44K human genome CGH microarray chip (Agilent Technologies)	20940404-SuppTableb	Breast_Yang10_112genes	B. Down-regulated genes (N=112)	20940404-SuppTableb.txt	112
Yang10_21genes	Breast	20940404	Human	Agilent_HumanGenome	Agilent 44K human genome CGH microarray chip (Agilent Technologies)	20940404-Table1	Breast_Yang10_21genes	Table 1. List of the 21 candidate genes of the 8p11-12 region	20940404-Table1.txt	21
Yang10_36genes	Breast	20940404	Human	Agilent_HumanGenome	Agilent 44K human genome CGH microarray chip (Agilent Technologies)	20940404-SuppTablea	Breast_Yang10_36genes	A. Up-regulated genes (N=36)	20940404-SuppTablea.txt	36
Yau07_103genes	Breast	17850661	Human	affy_U133A	Affymetrix (Santa Clara CA USA) HT-HG_U133A Early Access Arrays	17850661-TableS4	Breast_Yau07_103genes	SuppTable4. PAM-derived PR signature selected on the bases of minimizing individual cross-validation errors for both PR-negative and PR-positive groups	17850661-TableS4.txt	103
Yau07_145genes	Breast	17850661	Human	affy_U133A	Affymetrix (Santa Clara CA USA) HT-HG_U133A Early Access Arrays	17850661-TableS3	Breast_Yau07_145genes	SuppTable3. PAM-derived age signature selected on the bases of minimizing individual cross-validation errors for both old and young cohorts	17850661-TableS3.txt	145
Yau08_1518genes_OxidativeStress	Breast	18631401	Human	affy_U133A	Affymetrix Inc. (Santa Clara CA USA) HT-HG_U133A Early Access Arrays	18631401-TableS3	Breast_Yau08_1518genes_OxidativeStress	Additional File 3. list of genes responsive to each of the eight different MCF7 treatment conditions in a study of the effect of oxidative stress on ER-positive/PR-positive MCF7 breast cancer cells. Cells were harvested 72 hours after estrogen deprivation small-interfering RNA knockdown of ER-alpha short-term (8 hours) exposure to various oxidant stresses (diamide hydrogen peroxide and menadione)…	18631401-TableS3.txt	1518
Yau08_75genes_Ox-E/ERsignature	Breast	18631401	Human	affy_U133A	Affymetrix Inc. (Santa Clara CA USA) HT-HG_U133A Early Access Arrays	18631401-Table3	Breast_Yau08_75genes_Ox-E/ERsignature	Table 3 Oxidant-sensitive estrogen/ER-responsive gene signature oxidant-sensitive estrogen/ER-responsive gene signature Ox-E/ER gene signature; Pathway analysis was performed using Ingenuity Pathway Systems which identified three top networks represented within the 62-gene Ox-E/ER signature including those related to cancer cell growth and death as well as cancer and cellular development	18631401-Table3.txt	75
Yu07_298genes	Breast	17894856	Human	affy_U133A	Affymetrix HG-U133A chip	17894856-SuppList4	Breast_Yu07_298genes	Additional file 4: Significant genes in the top 20 prognostic pathways for ER-negative tumors	17894856-SuppList4.txt	298
Yu07_400genes	Breast	17894856	Human	affy_U133A	Affymetrix HG-U133A chip	17894856-SuppList2	Breast_Yu07_400genes	Additional file 2: Significant genes in the top 20 prognostic pathways for ER-positive tumors	17894856-SuppList2.txt	400
Yu08_73genes_W2GeneList_outcome	Breast	18231641	Human	affy_U133A	Affymetrix U133A platform	18231641-W2GeneList	Breast_Yu08_73genes_W2GeneList_outcome	Table W2. The set of 73 (top-ranked) Genes in the Outcome Signature.	18231641-W2GeneList.txt	73
Zhang07_60genes	Breast	17883867	Human	multiple platforms		17883867-Table3	Breast_Zhang07_60genes	Table 3 The Reporter List Derived from the Combination of Two Breast Datasets	17883867-Table3.txt	60
Zhang09_81genes	Breast	19336569	Human	Affymetrix SNP chips	Affymetrix GeneChip Human Mapping 100K Array	19336569-SuppTable3	Breast_Zhang09_81genes	Supplementary Table 3: Description of the 81 genes used as the copy number signature	19336569-SuppTable3.txt	81
Zhao04_58genes	Breast	14735469	Human	Custom cDNA Array	cDNA microarray glass slides prepared at the Albert Einstein College of Medicine microarray facility	14735469-Table2	Breast_Zhao04_58genes	Table2.Selected Groups of Genes that are Differentially Expressed in Low Metastatic Cells (H1-177) Compared to High Metastatic Cells (C-100)	14735469-Table2.txt	58
Zucchi04_50genes_down-regulated_INV_MET	Breast	15608061	Human	SAGE	SAGE	15608061-Table1	Breast_Zucchi04_50genes_down-regulated_INV_MET	Table 1. Selection of the 50 genes most down-regulated in the INV and/or MET libraries with respect to the Br_N library from normal mammary epithelium	15608061-Table1.txt	50
Zucchi04_50genesup-up-regulated_INV_MET	Breast	15608061	Human	SAGE	SAGE	15608061-Table2	Breast_Zucchi04_50genesup-up-regulated_INV_MET	Table 2. Selection of the 50 genes most up-regulated in the INV and/or MET libraries with respect to the Br_N library from normal mammary epithelium	15608061-Table2.txt	50

## Sheet: README
From the original gene-modules, the following genes were discarded; 1) genes with missing gene-symbol and 2) genes which are not present among the common genes between HG-U219 and HG-U133plus2.
Gene-modules after the above said filtering were considered as full gene-modules.
Only unique genes were considered.
Before finding the common genes between HG-U219 and HG-U133plus2, probesets from each array annotation files were filtered based on the following criteria; 1) probesets with no gene-symbol mappings were discarded and 2) probesets which are mapped to multiple gene-symbols were discarded.
