# Supplementary material for: Feasibility of developing reliable gene expression modules from FFPE derived RNA profiled on Affymetrix arrays
Source: PLoS One. 2018 Aug 31;13(8):e0203346. doi: 10.1371/journal.pone.0203346 (PMC6118369; doi:10.1371/journal.pone.0203346)
Supplement: S6 Table — (XLS) [file pone.0203346.s021.xls]

## Sheet: README
EXTERNAL-MODULE-SET1 gene-module's correlation profile
Sheet name represents the type of comparison performed ref-1(reference dataset is u133p2.3ivt.ff) or ref-2 (reference dataset is u219.ovation.ff) or ref-3 (reference dataset is u219.ovation.ffpe)
Column name represents the module-type (all vs pvac_aab vs pvac_ag) and the dataset used to compute modulescore.
Row name represents module names.
Each cell value represent robust Spearman correlation between respective full module-scores from reference dataset.
NOTE
Only relevant colums (with respect to the type of comparis performed) are included in each sheet

## Sheet: ref1
	module_name	all_u133p2.3ivt.ff_spearman	all_u133p2.3ivt.ffpe_spearman	all_u219.ovation.ff_spearman	all_u219.ovation.ffpe_spearman	all_u219.sensation.ffpe_spearman	pvac_aab_u133p2.3ivt.ff_spearman	pvac_aab_u133p2.3ivt.ffpe_spearman	pvac_aab_u219.ovation.ff_spearman	pvac_aab_u219.ovation.ffpe_spearman	pvac_aab_u219.sensation.ffpe_spearman	pvac_ag_u133p2.3ivt.ff_spearman	pvac_ag_u133p2.3ivt.ffpe_spearman	pvac_ag_u219.ovation.ff_spearman	pvac_ag_u219.ovation.ffpe_spearman	pvac_ag_u219.sensation.ffpe_spearman
er.signal_desmedt08	er.signal_desmedt08	1	0.973214	1	0.973214	0.973214	1	0.973214	1	0.973214	0.973214	1	0.973214	1	0.973214	0.973214
proliferation_desmedt08	proliferation_desmedt08	1	0.705357	0.973214	0.517857	0.678571	1	0.540179	0.946429	0.799107	0.799107	1	0.540179	0.946429	0.799107	0.799107
tumor.invasion_desmedt08	tumor.invasion_desmedt08	1	0.446429	0.973214	0.419643	0.602679	1	0.526786	0.946429	0.602679	0.776786	1	0.526786	0.973214	0.580357	0.776786
PIK3CA.mut_loi10	PIK3CA.mut_loi10	1	0.732143	0.924107	0.678571	0.754464	0.973214	0.330357	0.973214	0.65625	0.683036	0.973214	0.330357	0.924107	0.799107	0.683036
prog2_vantVeer02	prog2_vantVeer02	1	0.607143	0.924107	0.638393	0.924107	1	0.236607	0.924107	0.799107	0.799107	1	0.236607	0.924107	0.683036	0.799107
TP53.mut1_miller05	TP53.mut1_miller05	1	0.799107	0.973214	0.852679	0.825893	1	0.870536	1	0.825893	0.825893	1	0.870536	0.973214	0.825893	0.825893
immune1.ERneg_teschendorff07	immune1.ERneg_teschendorff07	1	0.607143	0.973214	0.732143	0.897321	1	0.700893	0.946429	0.825893	0.732143	1	0.700893	0.973214	0.776786	0.732143
ER.signal_vantVeer02	ER.signal_vantVeer02	1	1	1	1	1	1	1	0.973214	1	1	1	1	1	1	1
BRCA1.mut_vantVeer02	BRCA1.mut_vantVeer02	1	0.973214	0.973214	0.924107	0.897321	1	0.973214	0.973214	0.897321	0.897321	1	0.973214	0.973214	0.897321	0.897321
prog.stroma1_finak08	prog.stroma1_finak08	1	0.825893	0.924107	0.924107	0.924107	0.973214	0.732143	0.924107	0.924107	0.897321	0.973214	0.732143	0.924107	0.924107	0.897321
prog.stroma2_finak08	prog.stroma2_finak08	1	0.464286	0.973214	0.683036	0.375	1	0.258929	0.973214	0.660714	0.46875	1	0.258929	0.973214	0.633929	0.46875
HER2.TIL.up1_alexe07	HER2.TIL.up1_alexe07	1	0.584821	0.821429	0.776786	0.821429	1	0.848214	0.870536	0.683036	0.821429	1	0.848214	0.821429	0.848214	0.821429
HER2.TIL.up2_alexe07	HER2.TIL.up2_alexe07	1	0.799107	0.973214	0.799107	0.799107	0.973214	0.482143	0.973214	0.75	0.75	0.973214	0.482143	0.973214	0.799107	0.75
HER2.TIL.up3_alexe07	HER2.TIL.up3_alexe07	1	0.330357	0.946429	0.821429	0.946429	1	0.401786	0.897321	0.821429	0.946429	1	0.401786	0.897321	0.84375	0.946429
normal.stroma2_finak06	normal.stroma2_finak06	1	0.799107	0.870536	0.825893	0.705357	1	0.75	0.870536	0.799107	0.732143	1	0.75	0.870536	0.825893	0.732143
normal.epithelial2_finak06	normal.epithelial2_finak06	1	0.584821	0.919643	0.75	0.973214	1	0.629464	0.919643	0.825893	0.973214	1	0.629464	0.919643	0.825893	0.973214
Luminal.ESR1_farmer09	Luminal.ESR1_farmer09	1	0.924107	0.973214	1	1	1	0.924107	0.973214	1	1	1	0.924107	0.973214	1	1
Apocrine.CLCA2_farmer09	Apocrine.CLCA2_farmer09	1	0.700893	1	0.848214	0.919643	1	0.674107	1	0.825893	0.848214	1	0.674107	1	0.825893	0.848214
Stroma.DCN_farmer09	Stroma.DCN_farmer09	1	0.424107	0.973214	0.540179	0.683036	1	0.517857	0.973214	0.75	0.683036	1	0.517857	0.973214	0.633929	0.683036
Tcell.GZMA_farmer09	Tcell.GZMA_farmer09	1	0.705357	0.946429	0.825893	0.799107	1	0.611607	0.946429	0.776786	0.75	1	0.611607	0.946429	0.825893	0.75
Bcell.CD83_farmer09	Bcell.CD83_farmer09	1	0.540179	0.870536	0.75	0.660714	1	0.65625	0.870536	0.825893	0.683036	1	0.65625	0.870536	0.723214	0.683036
Adipocyte.FABP4_farmer09	Adipocyte.FABP4_farmer09	1	0.848214	0.897321	0.870536	0.848214	1	0.973214	0.897321	0.897321	0.897321	1	0.973214	0.897321	0.897321	0.897321
Interferon.MX1_farmer09	Interferon.MX1_farmer09	1	0.441964	0.776786	0.683036	0.517857	1	0.46875	0.870536	0.611607	0.446429	1	0.46875	0.799107	0.683036	0.446429
Basal.PAM50_Parker09	Basal.PAM50_Parker09	1	0.897321	1	0.870536	0.946429	1	0.705357	1	0.897321	0.973214	1	0.705357	1	0.870536	0.973214
Her2.PAM50_Parker09	Her2.PAM50_Parker09	1	0.607143	0.973214	0.776786	0.897321	1	0.65625	1	0.870536	0.897321	1	0.65625	0.973214	0.870536	0.897321
LumA.PAM50_Parker09	LumA.PAM50_Parker09	1	0.870536	0.973214	0.776786	0.848214	1	0.848214	0.973214	0.776786	0.897321	1	0.848214	0.973214	0.776786	0.897321
Immunity_hamy16	Immunity_hamy16	1	0.75	1	0.799107	0.75	1	0.535714	1	0.727679	0.75	1	0.535714	1	0.727679	0.75
Interferon_hamy16	Interferon_hamy16	1	0.973214	0.924107	0.870536	0.799107	1	0.870536	0.924107	0.870536	0.799107	1	0.870536	0.924107	0.870536	0.799107
Hormone.Survival_hamy16	Hormone.Survival_hamy16	1	0.870536	0.946429	0.946429	0.946429	1	0.870536	0.897321	0.897321	0.946429	1	0.870536	0.946429	0.946429	0.946429
Matrix_hamy16	Matrix_hamy16	1	0.727679	0.772321	0.772321	0.772321	1	0.651786	0.772321	0.700893	0.772321	1	0.651786	0.772321	0.772321	0.772321
epithelium.ductal_ma09	epithelium.ductal_ma09	1	0.700893	0.946429	0.700893	0.727679	1	0.65625	0.946429	0.700893	0.727679	1	0.65625	0.946429	0.700893	0.727679
stroma.ductal.grade3_ma09	stroma.ductal.grade3_ma09	1	0.825893	0.924107	0.821429	0.946429	1	0.946429	0.924107	0.870536	0.870536	1	0.946429	0.924107	0.870536	0.870536
stroma.ductal_ma09	stroma.ductal_ma09	1	0.34375	0.946429	0.848214	0.776786	1	0.482143	0.897321	0.848214	0.776786	1	0.482143	0.897321	0.848214	0.776786
ecm1_bergamaschi08	ecm1_bergamaschi08	1	0.566964	1	0.897321	0.848214	1	0.28125	0.973214	0.776786	0.848214	1	0.28125	1	0.776786	0.848214
ecm3_bergamaschi08	ecm3_bergamaschi08	1	0.517857	0.924107	0.776786	0.683036	1	0.517857	0.924107	0.75	0.683036	1	0.517857	0.924107	0.776786	0.683036
tumor.epithelium.stroma_casey09	tumor.epithelium.stroma_casey09	1	0.495536	1	0.633929	0.46875	1	0.424107	0.973214	0.633929	0.330357	1	0.424107	1	0.633929	0.330357
tumor.epithelium_casey09	tumor.epithelium_casey09	1	0.772321	0.821429	0.825893	0.611607	1	0.848214	0.821429	0.674107	0.611607	1	0.848214	0.821429	0.732143	0.611607

## Sheet: ref2
	module_name	all_u219.ovation.ff_spearman	all_u219.ovation.ffpe_spearman	all_u219.sensation.ffpe_spearman	pvac_aab_u219.ovation.ff_spearman	pvac_aab_u219.ovation.ffpe_spearman	pvac_aab_u219.sensation.ffpe_spearman	pvac_ag_u219.ovation.ff_spearman	pvac_ag_u219.ovation.ffpe_spearman	pvac_ag_u219.sensation.ffpe_spearman
er.signal_desmedt08	er.signal_desmedt08	1	0.973214	0.973214	1	0.973214	0.973214	1	0.973214	0.973214
proliferation_desmedt08	proliferation_desmedt08	1	0.611607	0.772321	0.973214	0.848214	0.848214	0.973214	0.848214	0.848214
tumor.invasion_desmedt08	tumor.invasion_desmedt08	1	0.446429	0.629464	0.973214	0.629464	0.705357	1	0.629464	0.705357
PIK3CA.mut_loi10	PIK3CA.mut_loi10	1	0.799107	0.732143	0.973214	0.799107	0.683036	1	0.897321	0.683036
prog2_vantVeer02	prog2_vantVeer02	1	0.428571	0.758929	1	0.799107	0.84375	1	0.5625	0.84375
TP53.mut1_miller05	TP53.mut1_miller05	1	0.825893	0.852679	0.973214	0.852679	0.852679	1	0.852679	0.852679
immune1.ERneg_teschendorff07	immune1.ERneg_teschendorff07	1	0.803571	0.924107	0.897321	0.852679	0.758929	0.946429	0.803571	0.758929
ER.signal_vantVeer02	ER.signal_vantVeer02	1	1	1	0.973214	1	1	1	1	1
BRCA1.mut_vantVeer02	BRCA1.mut_vantVeer02	1	0.897321	0.870536	1	0.870536	0.870536	1	0.870536	0.870536
prog.stroma1_finak08	prog.stroma1_finak08	1	0.803571	0.803571	1	0.803571	0.776786	1	0.803571	0.776786
prog.stroma2_finak08	prog.stroma2_finak08	1	0.732143	0.46875	1	0.732143	0.540179	1	0.705357	0.540179
HER2.TIL.up1_alexe07	HER2.TIL.up1_alexe07	1	0.683036	0.75	0.897321	0.566964	0.75	0.946429	0.776786	0.75
HER2.TIL.up2_alexe07	HER2.TIL.up2_alexe07	1	0.75	0.75	1	0.700893	0.723214	1	0.75	0.723214
HER2.TIL.up3_alexe07	HER2.TIL.up3_alexe07	1	0.678571	0.870536	0.973214	0.732143	0.870536	0.973214	0.776786	0.870536
normal.stroma2_finak06	normal.stroma2_finak06	1	0.848214	0.5625	1	0.799107	0.65625	1	0.848214	0.65625
normal.epithelial2_finak06	normal.epithelial2_finak06	1	0.633929	0.946429	0.924107	0.799107	0.946429	1	0.799107	0.946429
Luminal.ESR1_farmer09	Luminal.ESR1_farmer09	1	0.973214	0.973214	1	0.973214	0.973214	1	0.973214	0.973214
Apocrine.CLCA2_farmer09	Apocrine.CLCA2_farmer09	1	0.848214	0.919643	1	0.825893	0.848214	1	0.825893	0.848214
Stroma.DCN_farmer09	Stroma.DCN_farmer09	1	0.566964	0.633929	1	0.776786	0.633929	1	0.683036	0.633929
Tcell.GZMA_farmer09	Tcell.GZMA_farmer09	1	0.75	0.65625	1	0.678571	0.629464	1	0.75	0.629464
Bcell.CD83_farmer09	Bcell.CD83_farmer09	1	0.651786	0.464286	1	0.674107	0.553571	1	0.580357	0.553571
Adipocyte.FABP4_farmer09	Adipocyte.FABP4_farmer09	1	0.897321	0.897321	1	0.848214	0.870536	1	0.848214	0.870536
Interferon.MX1_farmer09	Interferon.MX1_farmer09	1	0.799107	0.46875	0.897321	0.772321	0.495536	0.924107	0.799107	0.495536
Basal.PAM50_Parker09	Basal.PAM50_Parker09	1	0.870536	0.946429	1	0.897321	0.973214	1	0.870536	0.973214
Her2.PAM50_Parker09	Her2.PAM50_Parker09	1	0.803571	0.946429	0.973214	0.897321	0.946429	1	0.897321	0.946429
LumA.PAM50_Parker09	LumA.PAM50_Parker09	1	0.825893	0.919643	0.946429	0.825893	0.946429	1	0.825893	0.946429
Immunity_hamy16	Immunity_hamy16	1	0.799107	0.75	1	0.727679	0.75	1	0.727679	0.75
Interferon_hamy16	Interferon_hamy16	1	0.75	0.799107	1	0.75	0.799107	1	0.75	0.799107
Hormone.Survival_hamy16	Hormone.Survival_hamy16	1	0.924107	0.924107	0.973214	0.897321	0.924107	1	0.924107	0.924107
Matrix_hamy16	Matrix_hamy16	1	0.75	0.75	1	0.776786	0.75	1	0.75	0.75
epithelium.ductal_ma09	epithelium.ductal_ma09	1	0.799107	0.848214	1	0.799107	0.848214	1	0.799107	0.848214
stroma.ductal.grade3_ma09	stroma.ductal.grade3_ma09	1	0.799107	0.825893	1	0.848214	0.848214	1	0.848214	0.848214
stroma.ductal_ma09	stroma.ductal_ma09	1	0.825893	0.732143	0.973214	0.825893	0.732143	0.973214	0.825893	0.732143
ecm1_bergamaschi08	ecm1_bergamaschi08	1	0.897321	0.848214	0.973214	0.776786	0.848214	1	0.776786	0.848214
ecm3_bergamaschi08	ecm3_bergamaschi08	1	0.700893	0.5625	1	0.75	0.5625	1	0.700893	0.5625
tumor.epithelium.stroma_casey09	tumor.epithelium.stroma_casey09	1	0.633929	0.46875	0.973214	0.633929	0.330357	1	0.633929	0.330357
tumor.epithelium_casey09	tumor.epithelium_casey09	1	0.700893	0.629464	1	0.799107	0.629464	1	0.5625	0.629464

## Sheet: ref3
	module_name	all_u219.ovation.ffpe_spearman	all_u219.sensation.ffpe_spearman	pvac_aab_u219.ovation.ffpe_spearman	pvac_aab_u219.sensation.ffpe_spearman	pvac_ag_u219.ovation.ffpe_spearman	pvac_ag_u219.sensation.ffpe_spearman
er.signal_desmedt08	er.signal_desmedt08	1	1	1	1	1	1
proliferation_desmedt08	proliferation_desmedt08	1	0.919643	0.875	0.875	0.875	0.875
tumor.invasion_desmedt08	tumor.invasion_desmedt08	1	0.513393	0.633929	0.348214	0.799107	0.348214
PIK3CA.mut_loi10	PIK3CA.mut_loi10	1	0.870536	0.946429	0.897321	0.924107	0.897321
prog2_vantVeer02	prog2_vantVeer02	1	0.683036	0.491071	0.46875	0.803571	0.46875
TP53.mut1_miller05	TP53.mut1_miller05	1	0.973214	0.973214	0.973214	0.973214	0.973214
immune1.ERneg_teschendorff07	immune1.ERneg_teschendorff07	1	0.825893	0.776786	0.803571	0.924107	0.803571
ER.signal_vantVeer02	ER.signal_vantVeer02	1	1	1	1	1	1
BRCA1.mut_vantVeer02	BRCA1.mut_vantVeer02	1	0.973214	0.973214	0.973214	0.973214	0.973214
prog.stroma1_finak08	prog.stroma1_finak08	1	1	1	0.973214	1	0.973214
prog.stroma2_finak08	prog.stroma2_finak08	1	0.75	0.946429	0.799107	0.973214	0.799107
HER2.TIL.up1_alexe07	HER2.TIL.up1_alexe07	1	0.924107	0.973214	0.924107	0.973214	0.924107
HER2.TIL.up2_alexe07	HER2.TIL.up2_alexe07	1	1	0.973214	0.973214	1	0.973214
HER2.TIL.up3_alexe07	HER2.TIL.up3_alexe07	1	0.897321	0.946429	0.897321	0.946429	0.897321
normal.stroma2_finak06	normal.stroma2_finak06	1	0.848214	0.973214	0.919643	1	0.919643
normal.epithelial2_finak06	normal.epithelial2_finak06	1	0.799107	0.946429	0.799107	0.946429	0.799107
Luminal.ESR1_farmer09	Luminal.ESR1_farmer09	1	1	1	1	1	1
Apocrine.CLCA2_farmer09	Apocrine.CLCA2_farmer09	1	0.973214	0.946429	1	0.946429	1
Stroma.DCN_farmer09	Stroma.DCN_farmer09	1	0.924107	0.924107	0.924107	0.973214	0.924107
Tcell.GZMA_farmer09	Tcell.GZMA_farmer09	1	0.919643	0.973214	0.946429	1	0.946429
Bcell.CD83_farmer09	Bcell.CD83_farmer09	1	0.683036	0.924107	0.517857	0.973214	0.517857
Adipocyte.FABP4_farmer09	Adipocyte.FABP4_farmer09	1	0.946429	0.973214	0.973214	0.973214	0.973214
Interferon.MX1_farmer09	Interferon.MX1_farmer09	1	0.848214	0.973214	0.821429	1	0.821429
Basal.PAM50_Parker09	Basal.PAM50_Parker09	1	0.924107	0.973214	0.897321	1	0.897321
Her2.PAM50_Parker09	Her2.PAM50_Parker09	1	0.924107	0.973214	0.924107	0.973214	0.924107
LumA.PAM50_Parker09	LumA.PAM50_Parker09	1	0.897321	1	0.946429	1	0.946429
Immunity_hamy16	Immunity_hamy16	1	0.973214	0.973214	0.973214	0.973214	0.973214
Interferon_hamy16	Interferon_hamy16	1	0.776786	1	0.776786	1	0.776786
Hormone.Survival_hamy16	Hormone.Survival_hamy16	1	0.946429	0.973214	0.946429	1	0.946429
Matrix_hamy16	Matrix_hamy16	1	1	0.973214	1	1	1
epithelium.ductal_ma09	epithelium.ductal_ma09	1	0.973214	1	0.973214	1	0.973214
stroma.ductal.grade3_ma09	stroma.ductal.grade3_ma09	1	0.897321	0.973214	0.973214	0.973214	0.973214
stroma.ductal_ma09	stroma.ductal_ma09	1	0.919643	1	0.919643	1	0.919643
ecm1_bergamaschi08	ecm1_bergamaschi08	1	0.897321	0.924107	0.897321	0.924107	0.897321
ecm3_bergamaschi08	ecm3_bergamaschi08	1	0.973214	0.973214	0.973214	1	0.973214
tumor.epithelium.stroma_casey09	tumor.epithelium.stroma_casey09	1	0.825893	1	0.776786	1	0.776786
tumor.epithelium_casey09	tumor.epithelium_casey09	1	0.897321	0.870536	0.897321	0.973214	0.897321
