# Supplementary material for: Feasibility of developing reliable gene expression modules from FFPE derived RNA profiled on Affymetrix arrays
Source: PLoS One. 2018 Aug 31;13(8):e0203346. doi: 10.1371/journal.pone.0203346 (PMC6118369; doi:10.1371/journal.pone.0203346)
Supplement: S7 Table — (XLS) [file pone.0203346.s022.xls]

## Sheet: README
EXTERNAL-MODULE-SET2 gene-module's correlation profile
Sheet name represents the type of comparison performed ref-1(reference dataset is u133p2.3ivt.ff) or ref-2 (reference dataset is u219.ovation.ff) or ref-3 (reference dataset is u219.ovation.ffpe)
Column name represents the module-type (all vs pvac_aab vs pvac_ag) and the dataset used to compute modulescore.
Row name represents module names.
Each cell value represent robust Spearman correlation between respective full module-scores from reference dataset.
NOTE
Only relevant colums (with respect to the type of comparis performed) are included in each sheet

## Sheet: ref1
	module_name	all_u133p2.3ivt.ff_spearman	all_u133p2.3ivt.ffpe_spearman	all_u219.ovation.ff_spearman	all_u219.ovation.ffpe_spearman	all_u219.sensation.ffpe_spearman	pvac_aab_u133p2.3ivt.ff_spearman	pvac_aab_u133p2.3ivt.ffpe_spearman	pvac_aab_u219.ovation.ff_spearman	pvac_aab_u219.ovation.ffpe_spearman	pvac_aab_u219.sensation.ffpe_spearman	pvac_ag_u133p2.3ivt.ff_spearman	pvac_ag_u133p2.3ivt.ffpe_spearman	pvac_ag_u219.ovation.ff_spearman	pvac_ag_u219.ovation.ffpe_spearman	pvac_ag_u219.sensation.ffpe_spearman
Abba04_52genes_DCIS_v_IDC	Abba04_52genes_DCIS_v_IDC	1	0.84375	0.825893	0.946429	0.892857	1	0.799107	0.825893	0.919643	0.892857	1	0.799107	0.825893	0.946429	0.892857
Abba05_183genes	Abba05_183genes	1	0.776786	0.946429	0.973214	0.946429	1	0.848214	0.946429	0.946429	0.946429	1	0.848214	0.946429	0.946429	0.946429
Abba07_24genes	Abba07_24genes	1	0.46875	0.946429	0.825893	0.973214	0.946429	0.46875	0.973214	0.758929	1	0.946429	0.46875	0.973214	0.758929	1
Amatschek04_39genes	Amatschek04_39genes	1	0.870536	0.919643	0.870536	0.919643	1	0.946429	0.946429	0.919643	0.919643	1	0.946429	0.919643	0.919643	0.919643
Bertucci08_75genes	Bertucci08_75genes	1	0.495536	0.825893	0.705357	0.611607	0.973214	0.495536	0.852679	0.705357	0.401786	0.973214	0.495536	0.825893	0.678571	0.401786
Bieche04_29genes_invasive	Bieche04_29genes_invasive	1	0.799107	0.919643	0.602679	0.897321	1	0.799107	0.870536	0.75	0.799107	1	0.799107	0.870536	0.75	0.799107
Blick10_69genes_EMT_up	Blick10_69genes_EMT_up	1	0.428571	0.803571	0.540179	0.303571	1	0.428571	0.803571	0.633929	0.138393	1	0.428571	0.803571	0.633929	0.138393
Boersma08_24genes_StromalGenes	Boersma08_24genes_StromalGenes	1	0.508929	0.897321	0.700893	0.678571	1	0.607143	0.897321	0.75	0.75	1	0.607143	0.897321	0.75	0.75
Bonnefoi07_202genes	Bonnefoi07_202genes	1	0.254464	0.276786	0.111607	-0.0223214	1	0.28125	0.602679	-0.116071	-0.330357	1	0.28125	0.325893	-0.116071	-0.330357
Broeks09_7genes	Broeks09_7genes	1	0.825893	0.946429	0.870536	0.870536	1	0.825893	0.946429	0.84375	0.870536	1	0.825893	0.946429	0.84375	0.870536
Cappelletti08_19genes_ResponderToremifene_down	Cappelletti08_19genes_ResponderToremifene_down	1	0.870536	0.629464	0.205357	0.517857	1	0.924107	0.727679	0.441964	0.450893	1	0.924107	0.607143	0.325893	0.450893
Cecco09_17genes	Cecco09_17genes	1	0.348214	0.732143	0.540179	0.924107	0.973214	0.517857	0.607143	0.446429	0.897321	0.973214	0.517857	0.732143	0.540179	0.897321
Cecco09_28genes	Cecco09_28genes	1	0.732143	0.897321	0.973214	0.973214	1	0.633929	0.897321	0.924107	0.973214	1	0.633929	0.897321	0.924107	0.973214
Chanock07_16genes	Chanock07_16genes	1	0.638393	0.946429	0.897321	0.973214	1	0.566964	0.973214	0.897321	0.973214	1	0.566964	0.946429	0.924107	0.973214
Chen06_36genes	Chen06_36genes	1	0.75	0.946429	0.973214	0.919643	1	0.633929	0.973214	0.946429	0.946429	1	0.633929	0.946429	1	0.946429
Chuang02_1618UpRegulated	Chuang02_1618UpRegulated	1	0.46875	0.825893	0.419643	0.566964	0.973214	0.375	0.825893	0.611607	0.473214	0.973214	0.375	0.825893	0.5625	0.473214
Cicatiello04_78genes_ER	Cicatiello04_78genes_ER	1	0.209821	0.919643	0.508929	0.584821	1	0.28125	0.848214	0.5625	0.611607	1	0.28125	0.919643	0.535714	0.611607
Creighton07_51genes_ERnegHormoneIndependent_up	Creighton07_51genes_ERnegHormoneIndependent_up	1	0.375	0.973214	0.544643	0.254464	1	0.424107	0.973214	0.446429	0.46875	1	0.424107	0.946429	0.517857	0.46875
Creighton08_453genes	Creighton08_453genes	1	0.566964	0.875	0.75	0.723214	1	0.616071	0.875	0.848214	0.723214	1	0.616071	0.875	0.821429	0.723214
Creighton08_643genes	Creighton08_643genes	1	0.700893	0.897321	0.799107	0.776786	1	0.629464	0.897321	0.705357	0.776786	1	0.629464	0.924107	0.705357	0.776786
Creighton09_594genes	Creighton09_594genes	1	0.946429	0.946429	0.973214	0.973214	1	0.919643	0.946429	0.946429	0.946429	1	0.919643	0.946429	0.946429	0.946429
Dairkee04_202genes	Dairkee04_202genes	1	0.455357	0.803571	0.803571	0.325893	1	0.428571	0.776786	0.776786	0.09375	1	0.428571	0.803571	0.848214	0.09375
Dairkee04_479genes	Dairkee04_479genes	1	0.111607	0.803571	0.325893	0.46875	1	-0.236607	0.803571	0.375	0.325893	1	-0.236607	0.803571	0.232143	0.325893
Desmedt08_68genes_PLAU_Module	Desmedt08_68genes_PLAU_Module	1	0.169643	0.799107	0.700893	0.330357	1	0.120536	0.799107	0.428571	0.352679	1	0.120536	0.799107	0.607143	0.352679
Desmedt08_95genes_STAT1_Module	Desmedt08_95genes_STAT1_Module	1	0.558036	0.924107	0.825893	0.75	1	0.46875	0.973214	0.776786	0.705357	1	0.46875	0.973214	0.776786	0.705357
Doane06_145genes	Doane06_145genes	1	0.924107	0.946429	0.924107	0.924107	1	0.924107	0.946429	0.924107	0.973214	1	0.924107	0.946429	0.924107	0.973214
Doane06_57genes	Doane06_57genes	1	0.897321	0.852679	0.973214	0.946429	1	0.946429	0.825893	0.946429	0.825893	1	0.946429	0.852679	0.973214	0.825893
Einav05_34genes	Einav05_34genes	1	0.419643	0.375	0.584821	0.558036	1	0.464286	0.375	0.584821	0.558036	1	0.464286	0.375	0.584821	0.558036
Ellsworth09_27genes	Ellsworth09_27genes	1	0.799107	0.848214	0.919643	0.799107	1	0.897321	0.848214	0.870536	0.75	1	0.897321	0.821429	0.919643	0.75
Feng07_21genesUpRegulated	Feng07_21genesUpRegulated	1	0.116071	0.897321	0.209821	0.116071	0.973214	0.138393	0.897321	0.209821	0.209821	0.973214	0.138393	0.897321	0.209821	0.209821
Feng07_58genesDownRegulated	Feng07_58genesDownRegulated	1	0.424107	0.973214	0.611607	0.517857	1	0.424107	0.919643	0.611607	0.566964	1	0.424107	0.973214	0.660714	0.566964
Finak08_26genes	Finak08_26genes	1	-0.142857	0.946429	0.566964	0.5625	1	0.0446429	0.946429	0.732143	0.160714	1	0.0446429	0.946429	0.566964	0.160714
Forget07_15genes	Forget07_15genes	1	0.651786	0.897321	0.517857	0.825893	1	0.553571	0.924107	0.428571	0.616071	1	0.553571	0.924107	0.428571	0.616071
Gatalica05_4genes	Gatalica05_4genes	1	0.803571	0.897321	0.732143	0.776786	1	0.776786	0.946429	0.75	0.852679	1	0.776786	0.946429	0.732143	0.852679
Glinsky04_12genes_survival	Glinsky04_12genes_survival	1	0.946429	0.946429	0.611607	0.924107	1	0.897321	0.897321	0.566964	0.946429	1	0.897321	0.897321	0.732143	0.946429
Graham05_133genes	Graham05_133genes	1	0.794643	0.65625	0.683036	0.508929	1	0.821429	0.65625	0.776786	0.459821	1	0.821429	0.65625	0.776786	0.459821
Grinchuk10_17genes_KolmogorovSmirnovTestStockholm	Grinchuk10_17genes_KolmogorovSmirnovTestStockholm	1	0.924107	0.973214	0.973214	0.973214	1	0.611607	0.946429	0.973214	0.924107	1	0.611607	0.973214	0.973214	0.924107
Grinchuk10_17genes_KolmogorovSmirnovTestUppsala	Grinchuk10_17genes_KolmogorovSmirnovTestUppsala	1	0.924107	0.973214	0.973214	0.973214	1	0.611607	0.946429	0.973214	0.924107	1	0.611607	0.973214	0.973214	0.924107
Habermann09_38genes	Habermann09_38genes	1	0.705357	0.821429	0.825893	0.924107	1	0.683036	0.821429	0.973214	0.924107	1	0.683036	0.821429	0.924107	0.924107
Hannemann06_43genes_DCIS_differentiation	Hannemann06_43genes_DCIS_differentiation	1	0.513393	0.973214	0.683036	0.683036	0.973214	0.495536	0.924107	0.732143	0.732143	0.973214	0.495536	0.973214	0.732143	0.732143
Harvell08_13genes	Harvell08_13genes	1	0.870536	1	0.897321	0.946429	1	0.870536	0.973214	0.897321	0.946429	1	0.870536	0.973214	0.897321	0.946429
Harvell_25genes	Harvell_25genes	1	0.875	0.973214	0.897321	0.924107	1	0.875	0.973214	0.924107	0.924107	1	0.875	0.973214	0.946429	0.924107
Harvell_68genes	Harvell_68genes	1	0.660714	0.946429	0.924107	0.919643	0.946429	0.46875	0.973214	0.924107	0.946429	0.946429	0.46875	0.946429	0.897321	0.946429
Hedenfalk03_38gene_down_subsetBRCAx	Hedenfalk03_38gene_down_subsetBRCAx	1	0.683036	0.674107	0.46875	0.852679	1	0.683036	0.674107	0.683036	0.776786	1	0.683036	0.580357	0.330357	0.776786
Hess06_31genes	Hess06_31genes	1	0.683036	1	0.799107	0.973214	0.973214	0.75	1	0.799107	0.946429	0.973214	0.75	1	0.799107	0.946429
Huang03_176genes_LNmetastasis	Huang03_176genes_LNmetastasis	1	0.446429	0.897321	0.65625	0.513393	1	0.1875	0.897321	0.611607	0.513393	1	0.1875	0.897321	0.705357	0.513393
Huper07_66genes_BasalCells	Huper07_66genes_BasalCells	1	-0.0267857	0.897321	0.535714	0.700893	1	-0.120536	0.897321	0.584821	0.723214	1	-0.120536	0.897321	0.352679	0.723214
Kapp06_30genes	Kapp06_30genes	1	0.705357	0.946429	0.803571	0.732143	1	0.776786	0.973214	0.803571	0.803571	1	0.776786	0.973214	0.803571	0.803571
Kim04_30genes	Kim04_30genes	1	0.325893	0.803571	0.732143	0.419643	0.946429	0.727679	0.973214	0.758929	0.419643	0.946429	0.727679	0.875	0.799107	0.419643
Laere08_205genes	Laere08_205genes	1	0.705357	0.848214	0.973214	0.897321	0.919643	0.535714	0.897321	0.973214	0.897321	0.919643	0.535714	0.825893	1	0.897321
Laere08_263genes	Laere08_263genes	1	0.611607	0.946429	0.973214	0.973214	1	0.732143	0.973214	0.973214	0.973214	1	0.732143	0.973214	0.924107	0.973214
Lee07_7genes	Lee07_7genes	1	0.607143	0.732143	0.723214	0.540179	1	0.375	0.732143	0.723214	0.540179	1	0.375	0.732143	0.723214	0.540179
Lee10_23genes	Lee10_23genes	1	0.258929	0.607143	0.678571	0.513393	0.973214	0.0446429	0.75	0.75	0.799107	0.973214	0.0446429	0.678571	0.754464	0.799107
Lee10_30genes	Lee10_30genes	1	0.633929	0.973214	0.799107	0.946429	0.973214	0.700893	0.973214	0.825893	0.973214	0.973214	0.700893	0.973214	0.75	0.973214
Lien07_213genes	Lien07_213genes	1	0.897321	0.919643	0.821429	0.875	0.973214	0.799107	0.919643	0.924107	0.875	0.973214	0.799107	0.919643	0.870536	0.875
Lombaerts06_43genes_TGBFb	Lombaerts06_43genes_TGBFb	1	0.352679	0.897321	0.428571	0.258929	1	0.28125	0.897321	0.428571	0.214286	1	0.28125	0.924107	0.401786	0.214286
Mackay03_61genes	Mackay03_61genes	1	-0.0446429	0.821429	0.611607	0.375	1	-0.0446429	0.821429	0.401786	0.375	1	-0.0446429	0.821429	0.611607	0.375
Man05_15genes_ER	Man05_15genes_ER	1	-0.397321	0.897321	0.0491071	-0.28125	1	0.491071	0.897321	-0.0714286	-0.214286	1	0.491071	0.897321	-0.0714286	-0.214286
Marella09_11genes_GeneCodingProtein	Marella09_11genes_GeneCodingProtein	1	0.267857	0.799107	0.683036	0.758929	1	0.267857	0.852679	0.629464	0.683036	1	0.267857	0.825893	0.65625	0.683036
Marella09_30genes	Marella09_30genes	1	0.75	0.727679	0.683036	0.772321	0.973214	0.607143	0.727679	0.754464	0.799107	0.973214	0.607143	0.727679	0.660714	0.799107
Martin09_485genes	Martin09_485genes	1	0.28125	0.5625	0.375	-0.0714286	1	-0.0178571	0.540179	0.491071	-0.138393	1	-0.0178571	0.446429	0.375	-0.138393
Mazurek05_28genes	Mazurek05_28genes	1	0.508929	0.973214	0.611607	0.558036	1	0.482143	0.924107	0.633929	0.584821	1	0.482143	0.924107	0.683036	0.584821
Miller07_19genes	Miller07_19genes	1	0.799107	0.758929	0.84375	0.611607	1	0.799107	0.758929	0.75	0.611607	1	0.799107	0.758929	0.678571	0.611607
Miller07_36genes	Miller07_36genes	1	0.138393	0.897321	0.517857	0.258929	1	0.0491071	0.897321	0.633929	0.258929	1	0.0491071	0.897321	0.517857	0.258929
Miller07_6genes	Miller07_6genes	1	0.660714	0.683036	0.723214	0.709821	1	0.633929	0.683036	0.513393	0.825893	1	0.633929	0.683036	0.75	0.825893
Milyavsky05_38genes_p53	Milyavsky05_38genes_p53	1	0.584821	0.776786	0.607143	0.897321	0.973214	0.178571	0.776786	0.75	1	0.973214	0.178571	0.776786	0.723214	1
Modlich05_31genes	Modlich05_31genes	1	0.633929	0.919643	0.0714286	0.727679	0.924107	0.46875	0.848214	0.1875	0.75	0.924107	0.46875	0.848214	0.1875	0.75
Moon08_20genes_C4	Moon08_20genes_C4	1	-0.28125	0.946429	0.517857	0.776786	1	-0.254464	0.919643	0.705357	0.611607	1	-0.254464	0.919643	0.776786	0.611607
MorenoBueno06_117genes	MorenoBueno06_117genes	1	0.607143	0.584821	0.65625	0.535714	1	0.700893	0.584821	0.65625	0.513393	1	0.700893	0.584821	0.607143	0.513393
Muggerud06_271genes	Muggerud06_271genes	1	0.65625	0.897321	0.517857	0.446429	0.973214	0.419643	0.875	0.709821	0.473214	0.973214	0.419643	0.924107	0.611607	0.473214
Natowicz08_30genes_KHessProbes	Natowicz08_30genes_KHessProbes	1	0.633929	0.946429	0.825893	0.973214	1	0.75	0.946429	0.825893	1	1	0.75	0.973214	0.776786	1
O'Brien07_Top100GoodPrognosisGenes	O'Brien07_Top100GoodPrognosisGenes	1	0.799107	0.973214	0.973214	0.973214	1	0.825893	0.973214	1	1	1	0.825893	0.973214	1	1
Orsetti04_39genes	Orsetti04_39genes	1	0.299107	0.825893	0.482143	0.580357	1	0.303571	0.870536	0.602679	0.580357	1	0.303571	0.897321	0.508929	0.580357
Parker09_412genes_IntrinsicGenes_Perou2000	Parker09_412genes_IntrinsicGenes_Perou2000	1	0.772321	0.946429	0.84375	0.772321	1	0.772321	0.946429	0.794643	0.678571	1	0.772321	0.946429	0.84375	0.678571
Pusztai07_49genes	Pusztai07_49genes	1	0.566964	0.946429	0.919643	0.919643	0.973214	0.540179	0.973214	0.919643	0.919643	0.973214	0.540179	0.946429	0.946429	0.919643
Rahman06_39genes	Rahman06_39genes	1	0.540179	0.897321	0.540179	0.633929	0.973214	-0.540179	0.852679	0.540179	0.352679	0.973214	-0.540179	0.897321	0.566964	0.352679
Reyal08_159genes	Reyal08_159genes	1	0	0.924107	0.803571	0.611607	1	-0.120536	0.897321	0.660714	0.370536	1	-0.120536	0.924107	0.660714	0.370536
Rouzier05_298genes_4classes	Rouzier05_298genes_4classes	1	0.678571	0.84375	0.821429	0.794643	1	0.799107	0.84375	0.870536	0.794643	1	0.799107	0.84375	0.897321	0.794643
Russo08_229genes	Russo08_229genes	1	0.401786	0.5625	0.28125	0.401786	1	0.258929	0.633929	0.5625	0.28125	1	0.258929	0.660714	0.325893	0.28125
Samoszuk05_13genes_MyofibroblastGenes	Samoszuk05_13genes_MyofibroblastGenes	1	0.1875	0.705357	0.232143	0.209821	1	0.0223214	0.633929	0.348214	0.258929	1	0.0223214	0.705357	0.232143	0.258929
Scibetta05_80genes_ad5_up	Scibetta05_80genes_ad5_up	1	0.330357	0.924107	0.705357	0.638393	1	0.28125	0.924107	0.607143	0.616071	1	0.28125	0.973214	0.678571	0.616071
Sotiriou06_128genes	Sotiriou06_128genes	1	0.165179	0.75	0.28125	0.46875	1	0.183036	0.776786	0.348214	0.419643	1	0.183036	0.75	0.375	0.419643
Sotiriou06_242genes	Sotiriou06_242genes	1	0.0223214	0.776786	0.254464	0.348214	1	-0.191964	0.776786	0.348214	0.348214	1	-0.191964	0.75	0.446429	0.348214
Speers09_52genes_OverExpressedNegativeCancer	Speers09_52genes_OverExpressedNegativeCancer	1	0.419643	0.973214	0.799107	0.825893	0.973214	0.446429	0.924107	0.46875	0.776786	0.973214	0.446429	0.973214	0.75	0.776786
Takahashi08_33genes_TP53	Takahashi08_33genes_TP53	1	0.0401786	0.897321	0.325893	0.424107	1	-0.375	0.754464	0.1875	0.209821	1	-0.375	0.821429	0.09375	0.209821
Taube10_91genes_EMTsignature_up	Taube10_91genes_EMTsignature_up	1	0.566964	0.973214	0.683036	0.683036	1	0.732143	0.973214	0.683036	0.65625	1	0.732143	1	0.683036	0.65625
Teschendorff07_193genes_Erpos	Teschendorff07_193genes_Erpos	1	0.584821	0.897321	0.870536	0.870536	1	0.611607	0.897321	0.821429	0.870536	1	0.611607	0.924107	0.870536	0.870536
Troester06_34genes-down-sham-ZR75-1	Troester06_34genes-down-sham-ZR75-1	1	0.678571	0.946429	0.897321	0.566964	0.973214	0.678571	0.946429	0.897321	0.776786	0.973214	0.678571	0.897321	0.946429	0.776786
Troester06_364genes_up_DOX-MCF7	Troester06_364genes_up_DOX-MCF7	1	0.1875	0.776786	0.419643	0.419643	1	-0.28125	0.776786	0.325893	0.236607	1	-0.28125	0.875	0.325893	0.236607
Troester06_436genes-up-DOX-ZR75-1	Troester06_436genes-up-DOX-ZR75-1	1	0.00446429	0.973214	0.540179	0.46875	1	-0.258929	0.973214	0.46875	0.0491071	1	-0.258929	0.973214	0.540179	0.0491071
Turashvili07_201genes	Turashvili07_201genes	1	0.607143	0.705357	0.84375	0.352679	1	0.683036	0.611607	0.870536	0.303571	1	0.683036	0.705357	0.772321	0.303571
Turashvili07_208genes	Turashvili07_208genes	1	0.821429	0.705357	0.723214	0.375	0.973214	0.870536	0.540179	0.723214	0.375	0.973214	0.870536	0.705357	0.607143	0.375
Turashvili07_326genes	Turashvili07_326genes	1	0.825893	0.973214	0.852679	0.821429	1	0.825893	0.973214	0.897321	0.776786	1	0.825893	0.973214	0.897321	0.776786
Vecchi08_792genes	Vecchi08_792genes	1	0.0892857	0.803571	0.424107	-0.169643	1	0.0892857	0.803571	0.236607	-0.169643	1	0.0892857	0.803571	0.308036	-0.169643
Weisz04_66genes_ERposERneg	Weisz04_66genes_ERposERneg	1	0.5625	0.946429	0.683036	0.803571	1	0.5625	0.924107	0.776786	0.803571	1	0.5625	0.973214	0.776786	0.803571
West01_100genes	West01_100genes	1	0.544643	0.897321	0.946429	0.973214	1	0.517857	0.897321	0.973214	0.973214	1	0.517857	0.897321	0.946429	0.973214
Wirapati08_20genes_ERBB2_Module	Wirapati08_20genes_ERBB2_Module	1	0.758929	0.924107	0.897321	0.924107	1	0.758929	0.973214	0.825893	0.897321	1	0.758929	0.924107	0.897321	0.897321
Wirapati08_288genes_ESR1_Module	Wirapati08_288genes_ESR1_Module	1	0.732143	0.75	0.776786	0.65625	1	0.705357	0.776786	0.776786	0.65625	1	0.705357	0.776786	0.776786	0.65625
Wirapati08_355genes_AURKA_Module	Wirapati08_355genes_AURKA_Module	1	0.236607	0.825893	0.513393	0.513393	1	-0.46875	0.852679	0.46875	0.232143	1	-0.46875	0.852679	0.46875	0.232143
Wood10_416genes	Wood10_416genes	1	-0.232143	0.924107	0.28125	0.419643	0.973214	-0.441964	0.924107	0.401786	-0.0223214	0.973214	-0.441964	0.897321	0.308036	-0.0223214
Wu09_30genes	Wu09_30genes	1	0.1875	0.897321	0.46875	0.258929	1	0.116071	0.973214	0.46875	0.375	1	0.116071	0.924107	0.513393	0.375
Xu05_37genes_downE2_MCF7	Xu05_37genes_downE2_MCF7	1	0.825893	0.705357	0.799107	0.683036	0.973214	0.825893	0.705357	0.727679	0.683036	0.973214	0.825893	0.705357	0.754464	0.683036
Yang05_39genes	Yang05_39genes	1	0.821429	0.825893	0.897321	0.584821	0.973214	0.821429	0.946429	0.870536	0.683036	0.973214	0.821429	0.946429	0.84375	0.683036
Yang10_112genes	Yang10_112genes	1	0.21875	0.946429	0.825893	0.491071	0.973214	0.147321	0.892857	0.65625	0.308036	0.973214	0.147321	0.946429	0.65625	0.308036
Yang10_21genes	Yang10_21genes	1	0.700893	0.973214	0.919643	0.919643	1	0.825893	0.973214	0.919643	0.848214	1	0.825893	0.924107	0.799107	0.848214
Yau07_103genes	Yau07_103genes	1	0.589286	0.924107	0.973214	0.732143	0.924107	0.5625	0.897321	0.825893	0.803571	0.924107	0.5625	0.924107	0.946429	0.803571
Yu07_298genes	Yu07_298genes	1	0.799107	0.589286	0.799107	0.696429	1	0.799107	0.589286	0.799107	0.723214	1	0.799107	0.589286	0.799107	0.723214
Zucchi04_50genes_down-regulated_INV_MET	Zucchi04_50genes_down-regulated_INV_MET	1	0.21875	0.580357	0.46875	0.517857	0.973214	0.21875	0.65625	0.75	0.397321	0.973214	0.21875	0.580357	0.517857	0.397321

## Sheet: ref2
	module_name	all_u219.ovation.ff_spearman	all_u219.ovation.ffpe_spearman	all_u219.sensation.ffpe_spearman	pvac_aab_u219.ovation.ff_spearman	pvac_aab_u219.ovation.ffpe_spearman	pvac_aab_u219.sensation.ffpe_spearman	pvac_ag_u219.ovation.ff_spearman	pvac_ag_u219.ovation.ffpe_spearman	pvac_ag_u219.sensation.ffpe_spearman
Abba04_52genes_DCIS_v_IDC	Abba04_52genes_DCIS_v_IDC	1	0.705357	0.584821	1	0.732143	0.584821	1	0.705357	0.584821
Abba05_183genes	Abba05_183genes	1	0.973214	1	1	1	1	1	1	1
Abba07_24genes	Abba07_24genes	1	0.75	0.973214	0.973214	0.683036	0.946429	0.973214	0.683036	0.946429
Amatschek04_39genes	Amatschek04_39genes	1	0.897321	0.848214	0.973214	0.924107	0.848214	1	0.924107	0.848214
Bertucci08_75genes	Bertucci08_75genes	1	0.517857	0.46875	0.973214	0.517857	0.379464	1	0.46875	0.379464
Bieche04_29genes_invasive	Bieche04_29genes_invasive	1	0.75	0.946429	0.973214	0.678571	0.825893	0.973214	0.799107	0.825893
Blick10_69genes_EMT_up	Blick10_69genes_EMT_up	1	0.683036	0.401786	1	0.589286	0.379464	1	0.589286	0.379464
Boersma08_24genes_StromalGenes	Boersma08_24genes_StromalGenes	1	0.508929	0.508929	1	0.580357	0.580357	1	0.558036	0.580357
Bonnefoi07_202genes	Bonnefoi07_202genes	1	0.1875	-2.60209e-18	0.897321	0.09375	0.0223214	0.973214	0.09375	0.0223214
Broeks09_7genes	Broeks09_7genes	1	0.924107	0.870536	1	0.897321	0.870536	1	0.897321	0.870536
Cappelletti08_19genes_ResponderToremifene_down	Cappelletti08_19genes_ResponderToremifene_down	1	-0.183036	0.397321	0.848214	-0.209821	0.232143	0.946429	-0.09375	0.232143
Cecco09_17genes	Cecco09_17genes	1	0.897321	0.611607	0.919643	0.705357	0.683036	1	0.897321	0.683036
Cecco09_28genes	Cecco09_28genes	1	0.946429	0.946429	1	0.897321	0.848214	1	0.897321	0.848214
Chanock07_16genes	Chanock07_16genes	1	0.973214	0.973214	0.973214	0.897321	0.973214	1	0.946429	0.973214
Chen06_36genes	Chen06_36genes	1	0.919643	0.897321	0.973214	0.870536	0.870536	1	0.946429	0.870536
Chuang02_1618UpRegulated	Chuang02_1618UpRegulated	1	0.629464	0.799107	1	0.776786	0.683036	1	0.629464	0.683036
Cicatiello04_78genes_ER	Cicatiello04_78genes_ER	1	0.611607	0.611607	0.973214	0.65625	0.584821	1	0.683036	0.584821
Creighton07_51genes_ERnegHormoneIndependent_up	Creighton07_51genes_ERnegHormoneIndependent_up	1	0.638393	0.303571	1	0.473214	0.517857	0.973214	0.611607	0.517857
Creighton08_453genes	Creighton08_453genes	1	0.700893	0.848214	1	0.776786	0.848214	1	0.848214	0.848214
Creighton08_643genes	Creighton08_643genes	1	0.607143	0.705357	1	0.513393	0.705357	0.973214	0.513393	0.705357
Creighton09_594genes	Creighton09_594genes	1	0.973214	0.973214	1	0.946429	0.946429	1	0.946429	0.946429
Dairkee04_202genes	Dairkee04_202genes	1	0.428571	0.116071	0.973214	0.513393	-0.0491071	1	0.540179	-0.0491071
Dairkee04_479genes	Dairkee04_479genes	1	0.65625	0.754464	1	0.607143	0.611607	1	0.607143	0.611607
Desmedt08_68genes_PLAU_Module	Desmedt08_68genes_PLAU_Module	1	0.794643	0.602679	1	0.65625	0.580357	1	0.767857	0.580357
Desmedt08_95genes_STAT1_Module	Desmedt08_95genes_STAT1_Module	1	0.705357	0.629464	0.973214	0.65625	0.584821	0.973214	0.65625	0.584821
Doane06_145genes	Doane06_145genes	1	0.946429	0.946429	1	0.946429	0.973214	1	0.946429	0.973214
Doane06_57genes	Doane06_57genes	1	0.825893	0.897321	0.973214	0.897321	0.897321	1	0.825893	0.897321
Einav05_34genes	Einav05_34genes	1	0.75	0.65625	1	0.75	0.65625	1	0.75	0.65625
Ellsworth09_27genes	Ellsworth09_27genes	1	0.897321	0.897321	1	0.924107	0.825893	0.973214	0.897321	0.825893
Feng07_21genesUpRegulated	Feng07_21genesUpRegulated	1	0.303571	0.254464	1	0.303571	0.446429	1	0.303571	0.446429
Feng07_58genesDownRegulated	Feng07_58genesDownRegulated	1	0.584821	0.46875	0.946429	0.584821	0.517857	1	0.633929	0.517857
Finak08_26genes	Finak08_26genes	1	0.446429	0.441964	1	0.65625	0.0178571	1	0.446429	0.0178571
Forget07_15genes	Forget07_15genes	1	0.46875	0.678571	0.973214	0.334821	0.46875	0.973214	0.334821	0.46875
Gatalica05_4genes	Gatalica05_4genes	1	0.705357	0.674107	0.897321	0.776786	0.75	0.897321	0.705357	0.75
Glinsky04_12genes_survival	Glinsky04_12genes_survival	1	0.776786	0.946429	0.973214	0.65625	0.946429	0.973214	0.821429	0.946429
Graham05_133genes	Graham05_133genes	1	0.535714	0.491071	1	0.5625	0.419643	1	0.5625	0.419643
Grinchuk10_17genes_KolmogorovSmirnovTestStockholm	Grinchuk10_17genes_KolmogorovSmirnovTestStockholm	1	1	1	0.973214	1	0.973214	1	1	0.973214
Grinchuk10_17genes_KolmogorovSmirnovTestUppsala	Grinchuk10_17genes_KolmogorovSmirnovTestUppsala	1	1	1	0.973214	1	0.973214	1	1	0.973214
Habermann09_38genes	Habermann09_38genes	1	0.754464	0.821429	1	0.794643	0.821429	1	0.821429	0.821429
Hannemann06_43genes_DCIS_differentiation	Hannemann06_43genes_DCIS_differentiation	1	0.65625	0.65625	0.973214	0.758929	0.683036	1	0.758929	0.683036
Harvell08_13genes	Harvell08_13genes	1	0.897321	0.946429	0.973214	0.897321	0.946429	0.973214	0.897321	0.946429
Harvell_25genes	Harvell_25genes	1	0.825893	0.897321	1	0.852679	0.897321	1	0.897321	0.897321
Harvell_68genes	Harvell_68genes	1	0.946429	0.973214	0.973214	0.870536	0.870536	1	0.897321	0.870536
Hedenfalk03_38gene_down_subsetBRCAx	Hedenfalk03_38gene_down_subsetBRCAx	1	0.589286	0.821429	0.924107	0.419643	0.65625	0.973214	0.419643	0.65625
Hess06_31genes	Hess06_31genes	1	0.799107	0.973214	1	0.799107	0.946429	1	0.799107	0.946429
Huang03_176genes_LNmetastasis	Huang03_176genes_LNmetastasis	1	0.5625	0.419643	1	0.419643	0.419643	1	0.513393	0.419643
Huper07_66genes_BasalCells	Huper07_66genes_BasalCells	1	0.705357	0.825893	1	0.799107	0.825893	1	0.633929	0.825893
Kapp06_30genes	Kapp06_30genes	1	0.870536	0.776786	0.973214	0.870536	0.870536	0.973214	0.870536	0.870536
Kim04_30genes	Kim04_30genes	1	0.633929	0.178571	0.897321	0.540179	0.276786	0.973214	0.513393	0.276786
Laere08_205genes	Laere08_205genes	1	0.919643	0.799107	0.852679	0.919643	0.799107	0.870536	0.848214	0.799107
Laere08_263genes	Laere08_263genes	1	0.973214	0.973214	0.973214	0.973214	0.973214	0.973214	0.924107	0.973214
Lee07_7genes	Lee07_7genes	1	0.794643	0.897321	1	0.848214	0.897321	1	0.794643	0.897321
Lee10_23genes	Lee10_23genes	1	0.897321	0.491071	0.946429	0.75	0.535714	0.973214	0.84375	0.535714
Lee10_30genes	Lee10_30genes	1	0.825893	0.973214	1	0.799107	0.946429	1	0.799107	0.946429
Lien07_213genes	Lien07_213genes	1	0.848214	0.870536	1	0.919643	0.870536	1	0.897321	0.870536
Lombaerts06_43genes_TGBFb	Lombaerts06_43genes_TGBFb	1	0.65625	0.53125	1	0.65625	0.486607	0.973214	0.629464	0.486607
Mackay03_61genes	Mackay03_61genes	1	0.870536	0.678571	1	0.727679	0.678571	1	0.870536	0.678571
Man05_15genes_ER	Man05_15genes_ER	1	0.0982143	-0.142857	0.946429	-0.0223214	-0.0223214	1	-0.0223214	-0.0223214
Marella09_11genes_GeneCodingProtein	Marella09_11genes_GeneCodingProtein	1	0.776786	0.65625	0.946429	0.754464	0.535714	0.973214	0.727679	0.535714
Marella09_30genes	Marella09_30genes	1	0.75	0.848214	1	0.897321	0.897321	1	0.674107	0.897321
Martin09_485genes	Martin09_485genes	1	0.209821	0.0401786	0.946429	0.325893	-0.0267857	0.973214	0.209821	-0.0267857
Mazurek05_28genes	Mazurek05_28genes	1	0.683036	0.584821	0.973214	0.683036	0.611607	0.973214	0.799107	0.611607
Miller07_19genes	Miller07_19genes	1	0.723214	0.303571	1	0.75	0.303571	1	0.678571	0.303571
Miller07_36genes	Miller07_36genes	1	0.46875	0.308036	1	0.5625	0.308036	1	0.46875	0.308036
Miller07_6genes	Miller07_6genes	1	0.513393	0.303571	1	0.348214	0.419643	1	0.629464	0.419643
Milyavsky05_38genes_p53	Milyavsky05_38genes_p53	1	0.65625	0.683036	1	0.754464	0.776786	1	0.803571	0.776786
Modlich05_31genes	Modlich05_31genes	1	0.165179	0.767857	0.973214	0.236607	0.821429	0.973214	0.236607	0.821429
Moon08_20genes_C4	Moon08_20genes_C4	1	0.683036	0.852679	0.973214	0.803571	0.732143	0.973214	0.852679	0.732143
MorenoBueno06_117genes	MorenoBueno06_117genes	1	0.491071	0.535714	1	0.491071	0.160714	1	0.584821	0.160714
Muggerud06_271genes	Muggerud06_271genes	1	0.65625	0.629464	0.924107	0.758929	0.65625	0.973214	0.705357	0.65625
Natowicz08_30genes_KHessProbes	Natowicz08_30genes_KHessProbes	1	0.825893	0.973214	1	0.825893	0.946429	0.973214	0.799107	0.946429
O'Brien07_Top100GoodPrognosisGenes	O'Brien07_Top100GoodPrognosisGenes	1	1	1	1	0.973214	0.973214	1	0.973214	0.973214
Orsetti04_39genes	Orsetti04_39genes	1	0.700893	0.678571	0.946429	0.799107	0.678571	0.973214	0.727679	0.678571
Parker09_412genes_IntrinsicGenes_Perou2000	Parker09_412genes_IntrinsicGenes_Perou2000	1	0.776786	0.683036	0.946429	0.727679	0.611607	0.946429	0.776786	0.611607
Pusztai07_49genes	Pusztai07_49genes	1	0.973214	0.973214	0.973214	0.973214	0.973214	1	1	0.973214
Rahman06_39genes	Rahman06_39genes	1	0.65625	0.75	0.924107	0.65625	0.491071	1	0.705357	0.491071
Reyal08_159genes	Reyal08_159genes	1	0.727679	0.513393	0.973214	0.5625	0.325893	1	0.5625	0.325893
Rouzier05_298genes_4classes	Rouzier05_298genes_4classes	1	0.946429	0.973214	1	0.897321	0.973214	1	0.946429	0.973214
Russo08_229genes	Russo08_229genes	1	0.491071	0.700893	0.973214	0.75	0.700893	0.946429	0.46875	0.700893
Samoszuk05_13genes_MyofibroblastGenes	Samoszuk05_13genes_MyofibroblastGenes	1	0.75	0.508929	0.973214	0.589286	0.535714	1	0.683036	0.535714
Scibetta05_80genes_ad5_up	Scibetta05_80genes_ad5_up	1	0.825893	0.705357	1	0.75	0.705357	0.973214	0.799107	0.705357
Sotiriou06_128genes	Sotiriou06_128genes	1	0.776786	0.875	0.973214	0.776786	0.825893	1	0.803571	0.825893
Sotiriou06_242genes	Sotiriou06_242genes	1	0.723214	0.75	1	0.75	0.683036	0.973214	0.75	0.683036
Speers09_52genes_OverExpressedNegativeCancer	Speers09_52genes_OverExpressedNegativeCancer	1	0.848214	0.897321	0.973214	0.584821	0.848214	1	0.799107	0.848214
Takahashi08_33genes_TP53	Takahashi08_33genes_TP53	1	0.508929	0.660714	0.848214	0.348214	0.401786	0.946429	0.254464	0.401786
Taube10_91genes_EMTsignature_up	Taube10_91genes_EMTsignature_up	1	0.754464	0.754464	0.946429	0.754464	0.727679	0.973214	0.754464	0.727679
Teschendorff07_193genes_Erpos	Teschendorff07_193genes_Erpos	1	0.919643	0.973214	1	0.870536	0.973214	0.973214	0.919643	0.973214
Troester06_34genes-down-sham-ZR75-1	Troester06_34genes-down-sham-ZR75-1	1	0.875	0.732143	0.924107	0.875	0.897321	0.973214	0.946429	0.897321
Troester06_364genes_up_DOX-MCF7	Troester06_364genes_up_DOX-MCF7	1	0.776786	0.776786	1	0.75	0.5625	0.946429	0.75	0.5625
Troester06_436genes-up-DOX-ZR75-1	Troester06_436genes-up-DOX-ZR75-1	1	0.566964	0.540179	1	0.517857	0.0982143	1	0.566964	0.0982143
Turashvili07_201genes	Turashvili07_201genes	1	0.46875	0.1875	0.897321	0.540179	0.28125	1	0.419643	0.28125
Turashvili07_208genes	Turashvili07_208genes	1	0.875	0.683036	0.870536	0.875	0.638393	1	0.825893	0.638393
Turashvili07_326genes	Turashvili07_326genes	1	0.825893	0.705357	1	0.825893	0.660714	1	0.825893	0.660714
Vecchi08_792genes	Vecchi08_792genes	1	0.46875	0.160714	1	0.325893	0.160714	1	0.352679	0.160714
Weisz04_66genes_ERposERneg	Weisz04_66genes_ERposERneg	1	0.825893	0.870536	0.946429	0.897321	0.870536	0.973214	0.897321	0.870536
West01_100genes	West01_100genes	1	0.897321	0.946429	1	0.848214	0.946429	1	0.897321	0.946429
Wirapati08_20genes_ERBB2_Module	Wirapati08_20genes_ERBB2_Module	1	0.973214	1	0.973214	0.946429	0.973214	1	0.973214	0.973214
Wirapati08_288genes_ESR1_Module	Wirapati08_288genes_ESR1_Module	1	0.973214	0.973214	0.973214	0.973214	0.973214	0.973214	0.973214	0.973214
Wirapati08_355genes_AURKA_Module	Wirapati08_355genes_AURKA_Module	1	0.732143	0.754464	0.973214	0.633929	0.375	0.973214	0.633929	0.375
Wood10_416genes	Wood10_416genes	1	0.28125	0.419643	1	0.303571	-0.0446429	0.973214	0.232143	-0.0446429
Wu09_30genes	Wu09_30genes	1	0.232143	0.120536	0.924107	0.232143	0.138393	0.973214	0.375	0.138393
Xu05_37genes_downE2_MCF7	Xu05_37genes_downE2_MCF7	1	0.852679	0.638393	1	0.825893	0.638393	1	0.897321	0.638393
Yang05_39genes	Yang05_39genes	1	0.776786	0.299107	0.946429	0.727679	0.375	0.946429	0.65625	0.375
Yang10_112genes	Yang10_112genes	1	0.946429	0.65625	0.946429	0.799107	0.517857	1	0.799107	0.517857
Yang10_21genes	Yang10_21genes	1	0.848214	0.870536	1	0.848214	0.799107	0.973214	0.727679	0.799107
Yau07_103genes	Yau07_103genes	1	0.897321	0.732143	0.973214	0.705357	0.825893	1	0.870536	0.825893
Yu07_298genes	Yu07_298genes	1	0.540179	0.633929	1	0.540179	0.517857	1	0.540179	0.517857
Zucchi04_50genes_down-regulated_INV_MET	Zucchi04_50genes_down-regulated_INV_MET	1	0.5625	0.392857	0.803571	0.611607	0.46875	1	0.535714	0.46875

## Sheet: ref3
	module_name	all_u219.ovation.ffpe_spearman	all_u219.sensation.ffpe_spearman	pvac_aab_u219.ovation.ffpe_spearman	pvac_aab_u219.sensation.ffpe_spearman	pvac_ag_u219.ovation.ffpe_spearman	pvac_ag_u219.sensation.ffpe_spearman
Abba04_52genes_DCIS_v_IDC	Abba04_52genes_DCIS_v_IDC	1	0.946429	0.973214	0.946429	1	0.946429
Abba05_183genes	Abba05_183genes	1	0.973214	0.973214	0.973214	0.973214	0.973214
Abba07_24genes	Abba07_24genes	1	0.799107	0.946429	0.825893	0.946429	0.825893
Amatschek04_39genes	Amatschek04_39genes	1	0.897321	0.973214	0.897321	0.973214	0.897321
Bertucci08_75genes	Bertucci08_75genes	1	0.973214	1	0.875	0.973214	0.875
Bieche04_29genes_invasive	Bieche04_29genes_invasive	1	0.75	0.723214	0.727679	0.897321	0.727679
Blick10_69genes_EMT_up	Blick10_69genes_EMT_up	1	0.799107	0.897321	0.776786	0.897321	0.776786
Boersma08_24genes_StromalGenes	Boersma08_24genes_StromalGenes	1	0.946429	0.897321	0.897321	0.973214	0.897321
Bonnefoi07_202genes	Bonnefoi07_202genes	1	0.696429	0.897321	0.705357	0.897321	0.705357
Broeks09_7genes	Broeks09_7genes	1	0.946429	0.973214	0.946429	0.973214	0.946429
Cappelletti08_19genes_ResponderToremifene_down	Cappelletti08_19genes_ResponderToremifene_down	1	0.65625	0.776786	0.65625	0.75	0.65625
Cecco09_17genes	Cecco09_17genes	1	0.517857	0.897321	0.633929	1	0.633929
Cecco09_28genes	Cecco09_28genes	1	1	0.973214	0.946429	0.973214	0.946429
Chanock07_16genes	Chanock07_16genes	1	0.946429	0.924107	0.946429	0.973214	0.946429
Chen06_36genes	Chen06_36genes	1	0.870536	0.973214	0.897321	0.973214	0.897321
Chuang02_1618UpRegulated	Chuang02_1618UpRegulated	1	0.897321	0.897321	0.848214	0.946429	0.848214
Cicatiello04_78genes_ER	Cicatiello04_78genes_ER	1	0.946429	0.946429	0.919643	0.973214	0.919643
Creighton07_51genes_ERnegHormoneIndependent_up	Creighton07_51genes_ERnegHormoneIndependent_up	1	0.799107	0.870536	0.660714	0.973214	0.660714
Creighton08_453genes	Creighton08_453genes	1	0.897321	0.924107	0.897321	0.875	0.897321
Creighton08_643genes	Creighton08_643genes	1	0.924107	0.973214	0.924107	0.973214	0.924107
Creighton09_594genes	Creighton09_594genes	1	1	0.973214	0.973214	0.973214	0.973214
Dairkee04_202genes	Dairkee04_202genes	1	0.65625	0.919643	0.424107	0.946429	0.424107
Dairkee04_479genes	Dairkee04_479genes	1	0.924107	0.919643	0.848214	0.973214	0.848214
Desmedt08_68genes_PLAU_Module	Desmedt08_68genes_PLAU_Module	1	0.852679	0.799107	0.776786	0.973214	0.776786
Desmedt08_95genes_STAT1_Module	Desmedt08_95genes_STAT1_Module	1	0.946429	0.973214	0.825893	0.973214	0.825893
Doane06_145genes	Doane06_145genes	1	1	1	0.973214	1	0.973214
Doane06_57genes	Doane06_57genes	1	0.973214	0.973214	0.875	1	0.875
Einav05_34genes	Einav05_34genes	1	0.973214	1	0.973214	1	0.973214
Ellsworth09_27genes	Ellsworth09_27genes	1	0.946429	0.973214	0.897321	1	0.897321
Feng07_21genesUpRegulated	Feng07_21genesUpRegulated	1	0.973214	1	0.848214	1	0.848214
Feng07_58genesDownRegulated	Feng07_58genesDownRegulated	1	0.973214	1	0.946429	0.973214	0.946429
Finak08_26genes	Finak08_26genes	1	0.821429	0.946429	0.540179	1	0.540179
Forget07_15genes	Forget07_15genes	1	0.75	0.946429	0.825893	0.946429	0.825893
Gatalica05_4genes	Gatalica05_4genes	1	0.870536	0.919643	0.946429	1	0.946429
Glinsky04_12genes_survival	Glinsky04_12genes_survival	1	0.799107	0.870536	0.700893	0.946429	0.700893
Graham05_133genes	Graham05_133genes	1	0.75	0.973214	0.776786	0.973214	0.776786
Grinchuk10_17genes_KolmogorovSmirnovTestStockholm	Grinchuk10_17genes_KolmogorovSmirnovTestStockholm	1	1	1	0.973214	1	0.973214
Grinchuk10_17genes_KolmogorovSmirnovTestUppsala	Grinchuk10_17genes_KolmogorovSmirnovTestUppsala	1	1	1	0.973214	1	0.973214
Habermann09_38genes	Habermann09_38genes	1	0.946429	0.897321	0.946429	0.946429	0.946429
Hannemann06_43genes_DCIS_differentiation	Hannemann06_43genes_DCIS_differentiation	1	0.803571	0.897321	0.875	0.897321	0.875
Harvell08_13genes	Harvell08_13genes	1	0.973214	1	0.973214	1	0.973214
Harvell_25genes	Harvell_25genes	1	0.919643	0.973214	0.919643	0.973214	0.919643
Harvell_68genes	Harvell_68genes	1	0.919643	0.924107	0.870536	0.973214	0.870536
Hedenfalk03_38gene_down_subsetBRCAx	Hedenfalk03_38gene_down_subsetBRCAx	1	0.705357	0.723214	0.397321	0.852679	0.397321
Hess06_31genes	Hess06_31genes	1	0.825893	0.924107	0.776786	1	0.776786
Huang03_176genes_LNmetastasis	Huang03_176genes_LNmetastasis	1	0.870536	0.924107	0.870536	0.897321	0.870536
Huper07_66genes_BasalCells	Huper07_66genes_BasalCells	1	0.848214	0.897321	0.825893	0.852679	0.825893
Kapp06_30genes	Kapp06_30genes	1	0.973214	1	1	1	1
Kim04_30genes	Kim04_30genes	1	0.589286	0.973214	0.46875	0.848214	0.46875
Laere08_205genes	Laere08_205genes	1	0.870536	1	0.870536	0.973214	0.870536
Laere08_263genes	Laere08_263genes	1	1	1	1	0.973214	1
Lee07_7genes	Lee07_7genes	1	0.84375	0.946429	0.84375	1	0.84375
Lee10_23genes	Lee10_23genes	1	0.683036	0.897321	0.683036	0.870536	0.683036
Lee10_30genes	Lee10_30genes	1	0.852679	0.973214	0.825893	0.973214	0.825893
Lien07_213genes	Lien07_213genes	1	0.946429	0.919643	0.946429	0.973214	0.946429
Lombaerts06_43genes_TGBFb	Lombaerts06_43genes_TGBFb	1	0.897321	1	0.875	0.973214	0.875
Mackay03_61genes	Mackay03_61genes	1	0.919643	0.924107	0.919643	1	0.919643
Man05_15genes_ER	Man05_15genes_ER	1	0.683036	0.946429	0.705357	0.946429	0.705357
Marella09_11genes_GeneCodingProtein	Marella09_11genes_GeneCodingProtein	1	0.924107	0.946429	0.848214	0.973214	0.848214
Marella09_30genes	Marella09_30genes	1	0.946429	0.776786	0.875	0.924107	0.875
Martin09_485genes	Martin09_485genes	1	0.754464	0.973214	0.633929	1	0.633929
Mazurek05_28genes	Mazurek05_28genes	1	0.848214	0.924107	0.875	0.875	0.875
Miller07_19genes	Miller07_19genes	1	0.803571	0.973214	0.803571	0.924107	0.803571
Miller07_36genes	Miller07_36genes	1	0.875	0.973214	0.875	1	0.875
Miller07_6genes	Miller07_6genes	1	0.584821	0.870536	0.611607	0.973214	0.611607
Milyavsky05_38genes_p53	Milyavsky05_38genes_p53	1	0.776786	0.946429	0.607143	0.897321	0.607143
Modlich05_31genes	Modlich05_31genes	1	0.513393	0.973214	0.589286	0.973214	0.589286
Moon08_20genes_C4	Moon08_20genes_C4	1	0.852679	0.825893	0.776786	0.852679	0.776786
MorenoBueno06_117genes	MorenoBueno06_117genes	1	0.946429	1	0.870536	0.973214	0.870536
Muggerud06_271genes	Muggerud06_271genes	1	0.973214	0.897321	0.924107	0.973214	0.924107
Natowicz08_30genes_KHessProbes	Natowicz08_30genes_KHessProbes	1	0.852679	1	0.825893	0.973214	0.825893
O'Brien07_Top100GoodPrognosisGenes	O'Brien07_Top100GoodPrognosisGenes	1	1	0.973214	0.973214	0.973214	0.973214
Orsetti04_39genes	Orsetti04_39genes	1	0.946429	0.924107	0.946429	0.973214	0.946429
Parker09_412genes_IntrinsicGenes_Perou2000	Parker09_412genes_IntrinsicGenes_Perou2000	1	0.973214	0.973214	0.946429	1	0.946429
Pusztai07_49genes	Pusztai07_49genes	1	1	1	1	0.973214	1
Rahman06_39genes	Rahman06_39genes	1	0.897321	0.848214	0.825893	0.897321	0.825893
Reyal08_159genes	Reyal08_159genes	1	0.897321	0.946429	0.558036	0.946429	0.558036
Rouzier05_298genes_4classes	Rouzier05_298genes_4classes	1	0.973214	0.897321	0.973214	0.924107	0.973214
Russo08_229genes	Russo08_229genes	1	0.794643	0.875	0.727679	0.946429	0.727679
Samoszuk05_13genes_MyofibroblastGenes	Samoszuk05_13genes_MyofibroblastGenes	1	0.683036	0.799107	0.709821	0.924107	0.709821
Scibetta05_80genes_ad5_up	Scibetta05_80genes_ad5_up	1	0.870536	0.946429	0.870536	0.973214	0.870536
Sotiriou06_128genes	Sotiriou06_128genes	1	0.946429	0.946429	0.897321	0.973214	0.897321
Sotiriou06_242genes	Sotiriou06_242genes	1	0.973214	0.973214	0.919643	0.897321	0.919643
Speers09_52genes_OverExpressedNegativeCancer	Speers09_52genes_OverExpressedNegativeCancer	1	0.973214	0.727679	0.946429	0.973214	0.946429
Takahashi08_33genes_TP53	Takahashi08_33genes_TP53	1	0.5625	0.875	0.723214	0.924107	0.723214
Taube10_91genes_EMTsignature_up	Taube10_91genes_EMTsignature_up	1	1	1	0.973214	1	0.973214
Teschendorff07_193genes_Erpos	Teschendorff07_193genes_Erpos	1	0.946429	0.973214	0.946429	1	0.946429
Troester06_34genes-down-sham-ZR75-1	Troester06_34genes-down-sham-ZR75-1	1	0.5625	1	0.705357	0.973214	0.705357
Troester06_364genes_up_DOX-MCF7	Troester06_364genes_up_DOX-MCF7	1	1	0.973214	0.919643	0.973214	0.919643
Troester06_436genes-up-DOX-ZR75-1	Troester06_436genes-up-DOX-ZR75-1	1	0.897321	0.973214	0.535714	1	0.535714
Turashvili07_201genes	Turashvili07_201genes	1	0.732143	0.973214	0.660714	0.973214	0.660714
Turashvili07_208genes	Turashvili07_208genes	1	0.776786	1	0.633929	0.973214	0.633929
Turashvili07_326genes	Turashvili07_326genes	1	0.825893	0.924107	0.660714	0.924107	0.660714
Vecchi08_792genes	Vecchi08_792genes	1	0.352679	0.924107	0.352679	0.973214	0.352679
Weisz04_66genes_ERposERneg	Weisz04_66genes_ERposERneg	1	0.924107	0.973214	0.924107	0.973214	0.924107
West01_100genes	West01_100genes	1	0.973214	0.973214	0.973214	1	0.973214
Wirapati08_20genes_ERBB2_Module	Wirapati08_20genes_ERBB2_Module	1	0.973214	0.973214	0.946429	1	0.946429
Wirapati08_288genes_ESR1_Module	Wirapati08_288genes_ESR1_Module	1	0.946429	1	0.946429	1	0.946429
Wirapati08_355genes_AURKA_Module	Wirapati08_355genes_AURKA_Module	1	0.946429	0.924107	0.723214	0.924107	0.723214
Wood10_416genes	Wood10_416genes	1	0.821429	0.946429	0.700893	0.973214	0.700893
Wu09_30genes	Wu09_30genes	1	0.375	0.924107	0.633929	0.825893	0.633929
Xu05_37genes_downE2_MCF7	Xu05_37genes_downE2_MCF7	1	0.776786	0.973214	0.776786	0.946429	0.776786
Yang05_39genes	Yang05_39genes	1	0.633929	0.973214	0.776786	0.946429	0.776786
Yang10_112genes	Yang10_112genes	1	0.723214	0.897321	0.705357	0.897321	0.705357
Yang10_21genes	Yang10_21genes	1	0.946429	1	0.897321	0.924107	0.897321
Yau07_103genes	Yau07_103genes	1	0.825893	0.897321	0.875	0.973214	0.875
Yu07_298genes	Yu07_298genes	1	0.897321	0.946429	0.946429	1	0.946429
Zucchi04_50genes_down-regulated_INV_MET	Zucchi04_50genes_down-regulated_INV_MET	1	0.897321	0.897321	0.875	0.973214	0.875
