# Supplementary material for: Feasibility of developing reliable gene expression modules from FFPE derived RNA profiled on Affymetrix arrays
Source: PLoS One. 2018 Aug 31;13(8):e0203346. doi: 10.1371/journal.pone.0203346 (PMC6118369; doi:10.1371/journal.pone.0203346)
Supplement: S8 Table — (XLS) [file pone.0203346.s023.xls]

## Sheet: README
Control gene-module's correlation profile
Sheet name represents the type of comparison performed ref-1(reference dataset is u133p2.3ivt.ff) or ref-2 (reference dataset is u219.ovation.ff) or ref-3 (reference dataset is u219.ovation.ffpe)
Column name represents the module-type (all vs pvac_aab vs pvac_ag) and the dataset used to compute modulescore.
Row name represents module names.
Each cell value represent robust Spearman correlation between respective full module-scores from reference dataset.
NOTE
Only relevant colums (with respect to the type of comparis performed) are included in each sheet

## Sheet: ref1
	module_name	all_u133p2.3ivt.ff_spearman	all_u133p2.3ivt.ffpe_spearman	all_u219.ovation.ff_spearman	all_u219.ovation.ffpe_spearman	all_u219.sensation.ffpe_spearman	pvac_aab_u133p2.3ivt.ff_spearman	pvac_aab_u133p2.3ivt.ffpe_spearman	pvac_aab_u219.ovation.ff_spearman	pvac_aab_u219.ovation.ffpe_spearman	pvac_aab_u219.sensation.ffpe_spearman	pvac_ag_u133p2.3ivt.ff_spearman	pvac_ag_u133p2.3ivt.ffpe_spearman	pvac_ag_u219.ovation.ff_spearman	pvac_ag_u219.ovation.ffpe_spearman	pvac_ag_u219.sensation.ffpe_spearman
affy.house.keeping	affy.house.keeping	1	0.0491071	0.1875	0.348214	0.303571	0.924107	0.209821	0.138393	0.375	0.441964	0.924107	0.209821	0.325893	0.375	0.441964
house.keeping	house.keeping	1	0.0669643	0.205357	-0.0267857	-0.0669643	0.946429	0.138393	0.366071	0.0491071	-0.0669643	0.946429	0.138393	0.366071	0	-0.0669643
placenta	placenta	1	0.138393	0.776786	0.325893	0.65625	0.84375	0.0446429	0.5625	0.473214	0.508929	0.84375	0.0446429	0.683036	0.566964	0.508929
lung	lung	1	0.169643	0.65625	0.0446429	0.46875	0.973214	0.446429	0.973214	0.491071	0.875	0.973214	0.446429	0.776786	0.348214	0.875
skeletal.muscle	skeletal.muscle	1	-0.111607	0.575893	0.28125	-0.0446429	0.683036	-0.165179	0.674107	0.28125	0.495536	0.683036	-0.165179	0.526786	-2.60209e-18	0.495536
testis	testis	1	0.660714	0.535714	0.459821	0.232143	0.120536	-0.46875	0.325893	-0.419643	0.227679	0.120536	-0.46875	0.473214	0.205357	0.227679
bone.marrow	bone.marrow	1	0.330357	0.799107	0.401786	0.799107	1	-0.357143	0.5625	-0.446429	0.236607	1	-0.357143	0.65625	0.120536	0.236607
retina	retina	1	-0.330357	0.0982143	0.401786	0.401786	0.611607	-0.513393	-6.93889e-18	-0.0982143	-0.232143	0.611607	-0.513393	0.0491071	0.379464	-0.232143
fetal.brain	fetal.brain	1	0.517857	0.607143	0.352679	0.633929	0.946429	0.491071	0.897321	0.544643	0.397321	0.946429	0.491071	0.772321	0.263393	0.397321
PBLs	PBLs	1	0.803571	0.946429	0.633929	0.611607	0.924107	0.1875	0.946429	0.401786	-0.0491071	0.924107	0.1875	0.754464	0.589286	-0.0491071
skin	skin	1	0.446429	0.638393	0.46875	0.446429	0.705357	0.232143	0.678571	0.205357	0.513393	0.705357	0.232143	0.683036	0.0446429	0.513393
heart	heart	1	0.65625	0.825893	0.678571	0.330357	0.821429	0.379464	0.758929	0.450893	0.0267857	0.821429	0.379464	0.776786	0.540179	0.0267857

## Sheet: ref2
	module_name	all_u219.ovation.ff_spearman	all_u219.ovation.ffpe_spearman	all_u219.sensation.ffpe_spearman	pvac_aab_u219.ovation.ff_spearman	pvac_aab_u219.ovation.ffpe_spearman	pvac_aab_u219.sensation.ffpe_spearman	pvac_ag_u219.ovation.ff_spearman	pvac_ag_u219.ovation.ffpe_spearman	pvac_ag_u219.sensation.ffpe_spearman
affy.house.keeping	affy.house.keeping	1	0.28125	0.160714	0.973214	0.165179	0.1875	0.973214	0.165179	0.1875
house.keeping	house.keeping	1	0.517857	0.46875	0.973214	0.616071	0.46875	0.973214	0.589286	0.46875
placenta	placenta	1	0.375	0.441964	0.732143	0.227679	0.700893	0.897321	0.428571	0.700893
lung	lung	1	0.258929	0.330357	0.705357	0.133929	0.352679	0.683036	0.165179	0.352679
skeletal.muscle	skeletal.muscle	1	0.116071	-0.209821	0.705357	0.236607	0.508929	0.897321	0.375	0.508929
testis	testis	1	0.375	-0.147321	0.794643	-0.46875	-0.0446429	0.897321	0.165179	-0.0446429
bone.marrow	bone.marrow	1	0.419643	0.629464	0.897321	-0.517857	1.04083e-17	0.946429	-0.116071	1.04083e-17
retina	retina	1	0.401786	-0.700893	0.683036	0.892857	0.75	0.776786	0.709821	0.75
fetal.brain	fetal.brain	1	0.540179	-0.0714286	0.65625	0.272321	-0.352679	0.584821	-0.419643	-0.352679
PBLs	PBLs	1	0.65625	0.46875	0.924107	0.589286	-0.00446429	0.897321	0.709821	-0.00446429
skin	skin	1	0.303571	0.09375	0.46875	0.183036	0.258929	0.924107	-5.20417e-18	0.258929
heart	heart	1	0.513393	0.352679	0.705357	0.120536	-0.183036	0.776786	0.464286	-0.183036

## Sheet: ref3
	module_name	all_u219.ovation.ffpe_spearman	all_u219.sensation.ffpe_spearman	pvac_aab_u219.ovation.ffpe_spearman	pvac_aab_u219.sensation.ffpe_spearman	pvac_ag_u219.ovation.ffpe_spearman	pvac_ag_u219.sensation.ffpe_spearman
affy.house.keeping	affy.house.keeping	1	0.473214	0.973214	0.566964	0.973214	0.566964
house.keeping	house.keeping	1	0.513393	0.924107	0.513393	0.973214	0.513393
placenta	placenta	1	0.705357	0.0491071	0.28125	0.683036	0.28125
lung	lung	1	0.65625	0.46875	0.160714	0.799107	0.160714
skeletal.muscle	skeletal.muscle	1	0.183036	0.629464	0.491071	0.611607	0.491071
testis	testis	1	0.566964	-0.138393	0.241071	0.803571	0.241071
bone.marrow	bone.marrow	1	0.495536	0.299107	0.629464	0.732143	0.629464
retina	retina	1	-0.120536	0.169643	0.566964	0.870536	0.566964
fetal.brain	fetal.brain	1	-0.102679	0.65625	-0.352679	0.1875	-0.352679
PBLs	PBLs	1	0.629464	0.540179	0.165179	0.825893	0.165179
skin	skin	1	0.120536	0.495536	0.540179	0.754464	0.540179
heart	heart	1	-0.116071	0.325893	-0.263393	0.776786	-0.263393
